# Supplementary material for: Complex Responses to Hydrogen Peroxide and Hypochlorous Acid by the Probiotic Bacterium Lactobacillus reuteri
Source: mSystems. 2019 Sep 3;4(5):e00453-19. doi: 10.1128/mSystems.00453-19 (PMC6722424; doi:10.1128/mSystems.00453-19)
Supplement: TABLE S1 [file mSystems.00453-19-st001.xlsx]

## Sheet: Sheet1
GENES									EXPRESSION DATA (RAW COUNTS)																								EXPRESSION DATA (LOG2 NORMALIZED COUNTS)
Gene	Location	Strand	Protein_Length	Accession_Number	Old_Locus_Tag	Gene_Symbol	Product	Functional_Class	COUNTS_baseline_rep1_from_HOCl_expt	COUNTS_baseline_rep2_from_HOCl_expt	COUNTS_baseline_rep3_from_HOCl_expt	COUNTS_baseline_rep4_from_H2O2_expt	COUNTS_baseline_rep5_from_H2O2_expt	COUNTS_baseline_rep6_from_H2O2_expt	COUNTS_HOCl_5min_rep1	COUNTS_HOCl_5min_rep2	COUNTS_HOCl_5min_rep3	COUNTS_HOCl_15min_rep1	COUNTS_HOCl_15min_rep2	COUNTS_HOCl_15min_rep3	COUNTS_HOCl_30min_rep1	COUNTS_HOCl_30min_rep2	COUNTS_HOCl_30min_rep3	COUNTS_H2O2_5min_rep1	COUNTS_H2O2_5min_rep2	COUNTS_H2O2_5min_rep3	COUNTS_H2O2_15min_rep1	COUNTS_H2O2_15min_rep2	COUNTS_H2O2_15min_rep3	COUNTS_H2O2_30min_rep1	COUNTS_H2O2_30min_rep2	COUNTS_H2O2_30min_rep3	LOG2_NORMALIZED_COUNTS_baseline_rep1_from_HOCl_expt	LOG2_NORMALIZED_COUNTS_baseline_rep2_from_HOCl_expt	LOG2_NORMALIZED_COUNTS_baseline_rep3_from_HOCl_expt	LOG2_NORMALIZED_COUNTS_baseline_rep4_from_H2O2_expt	LOG2_NORMALIZED_COUNTS_baseline_rep5_from_H2O2_expt	LOG2_NORMALIZED_COUNTS_baseline_rep6_from_H2O2_expt	LOG2_NORMALIZED_COUNTS_HOCl_5min_rep1	LOG2_NORMALIZED_COUNTS_HOCl_5min_rep2	LOG2_NORMALIZED_COUNTS_HOCl_5min_rep3	LOG2_NORMALIZED_COUNTS_HOCl_15min_rep1	LOG2_NORMALIZED_COUNTS_HOCl_15min_rep2	LOG2_NORMALIZED_COUNTS_HOCl_15min_rep3	LOG2_NORMALIZED_COUNTS_HOCl_30min_rep1	LOG2_NORMALIZED_COUNTS_HOCl_30min_rep2	LOG2_NORMALIZED_COUNTS_HOCl_30min_rep3	LOG2_NORMALIZED_COUNTS_H2O2_5min_rep1	LOG2_NORMALIZED_COUNTS_H2O2_5min_rep2
LAR_RS00005	0..1323	+	440	WP_003669485.1	LAR_0001	dnaA	chromosomal replication initiator protein DnaA	replication	4736	4001	4186	2319	2188	2231	2216	2564	1571	3415	2752	2394	3925	2971	3712	2290	2757	2794	2703	2242	2653	7854	6444	5920	11.8199	11.626	11.7204	11.1505	11.2559	11.1765	10.9577	11.2769	10.5468	11.6137	11.5843	11.3324	11.9093	11.63	11.5847	11.512	11.5162
LAR_RS00010	1498..2641	+	380	WP_003669487.1	LAR_0002	dnaN	DNA polymerase III subunit beta	replication	5422	5619	4977	2758	2821	3504	2677	2664	1884	3807	3178	2593	4216	3877	5505	2528	3614	4363	4016	3088	4207	8619	7546	6994	12.015	12.1158	11.97	11.4005	11.6223	11.8276	11.2303	11.3321	10.8088	11.7704	11.7918	11.4476	12.0125	12.0139	12.1531	11.6546	11.9066
LAR_RS00015	2887..3109	+	73	WP_003665230.1	LAR_0003		RNA-binding protein		1246	971	1373	1652	1418	1767	976	1016	1123	645	632	803	531	401	829	1339	1625	1857	1333	1518	1754	1642	1477	1725	9.89464	9.58462	10.113	10.6615	10.6304	10.8403	9.77567	9.94229	10.0629	9.21118	9.46334	9.75759	9.02579	8.74368	9.42356	10.7382	10.7539
LAR_RS00020	3117..4242	+	374	WP_003669488.1	LAR_0004	recF	DNA recombination protein RecF	DNA repair	4789	4788	4939	4514	4021	5178	3750	3679	3961	3084	2729	3331	2312	2385	3506	4260	5782	7319	5463	5003	6856	7319	6590	6750	11.8359	11.885	11.959	12.1111	12.1335	12.3908	11.7164	11.7976	11.8804	11.4667	11.5721	11.8088	11.146	11.3132	11.5023	12.4073	12.5845
LAR_RS00025	4268..6188	+	639	WP_035152443.1	LAR_0005	gyrB	DNA gyrase subunit B	replication	4169	3765	3844	2686	2422	2672	3105	2621	2765	2337	1780	2248	2155	1977	2828	2775	4043	5639	4198	3665	5442	6076	6157	6373	11.636	11.5383	11.5974	11.3624	11.4024	11.4366	11.4442	11.3086	11.362	11.0667	10.9559	11.2417	11.0446	11.0426	11.1924	11.7891	12.0684
LAR_RS00030	6230..8735	+	834	WP_003669490.1	LAR_0006	gyrA	DNA gyrase subunit A	replication	4790	4323	4585	3062	2820	3165	4430	3613	3891	2905	2073	2744	2620	2450	3415	2961	4874	6544	4764	4240	6814	7433	7535	8261	11.8362	11.7377	11.8517	11.5513	11.6218	11.6808	11.9567	11.7715	11.8547	11.3805	11.1756	11.5292	11.3264	11.352	11.4644	11.8827	12.338
LAR_RS00035	8937..9234	+	98	WP_003665235.1	LAR_0007	rpsF	30S ribosomal protein S6	translation	26550	22672	21807	15202	13335	16430	18653	18099	16370	21524	16989	15636	16914	14495	20726	13052	14820	16499	17212	11246	12194	21214	17648	17548	14.3065	14.1281	14.1012	13.8627	13.8629	14.0565	14.0305	14.0958	13.9273	14.2693	14.2099	14.0393	14.0165	13.9162	14.0655	14.0225	13.9422
LAR_RS00040	9271..9835	+	187	WP_003669492.1	LAR_0008	ssb	single-stranded DNA-binding protein	replication	56672	49474	46843	31549	30291	35923	40726	38429	33521	46974	36022	33475	36443	33405	44102	29453	34624	40440	39388	25686	28265	46274	39262	37257	15.4004	15.2538	15.2042	14.9159	15.0465	15.185	15.157	15.1821	14.9612	15.3952	15.2941	15.1375	15.1238	15.1207	15.1548	15.1966	15.1664
LAR_RS00045	9868..10105	+	78	WP_003665240.1	LAR_0009	rpsR	30S ribosomal protein S18	translation	21409	19691	18231	13508	12116	13944	15591	14214	12864	17573	13585	12197	13621	13111	16772	10953	13747	15627	15087	10426	11293	17958	15020	14934	13.9961	13.9248	13.8428	13.6922	13.7246	13.8198	13.7718	13.7473	13.5796	13.9768	13.8873	13.681	13.7041	13.7714	13.7601	13.7696	13.8338
LAR_RS00050	10321..12340	+	672	WP_003669494.1	LAR_0010		predicted signaling protein consisting of a modified GGDEF domain and a DHH domain	stress response	6132	5858	5369	5434	4839	4922	5403	4828	5289	4853	4000	3970	4232	3843	4627	4034	4178	3515	3539	2180	1968	3801	2972	3113	12.1925	12.1759	12.0794	12.3787	12.4006	12.3177	12.2431	12.1897	12.2975	12.1206	12.1236	12.0619	12.0179	12.0012	11.9025	12.3287	12.1158
LAR_RS00055	12345..12798	+	150	WP_003665243.1	LAR_0011	rplI	50S ribosomal protein L9	translation	3644	3328	3409	3037	2829	3010	3241	2973	3931	2919	2537	2621	2219	2079	2635	2526	2679	2689	2614	1708	1693	3215	2413	2870	11.4419	11.3604	11.4242	11.5395	11.6264	11.6084	11.506	11.4903	11.8695	11.3874	11.4669	11.4631	11.0868	11.1152	11.0905	11.6535	11.4749
LAR_RS00060	12831..14223	+	463	WP_003669497.1	LAR_0012	dnaC	replicative DNA helicase	replication	2168	2181	2050	1786	1550	1501	2300	2161	2047	2076	1687	1722	1705	1572	1807	1417	1528	1423	1405	946	1055	1967	1577	1694	10.6931	10.751	10.6909	10.7739	10.7588	10.605	11.0114	11.0303	10.9284	10.8959	10.8785	10.8573	10.7069	10.7121	10.5466	10.8198	10.6652
LAR_RS00065	14344..15547	+	400	WP_003669499.1	LAR_0013		major facilitator superfamily permease	transport	577	522	462	364	323	383	906	1030	1055	1687	1373	1310	1692	1599	1461	560	658	908	1233	1045	1385	1711	1489	1507	8.78574	8.69081	8.5442	8.48241	8.49925	8.63722	9.66842	9.96202	9.97288	10.5968	10.5816	10.463	10.6958	10.7367	10.2402	9.48171	9.45088
LAR_RS00070	15559..15886	+	108	WP_003669501.1	-		hypothetical protein		134	143	112	102	77	95	192	240	278	402	344	303	419	394	310	116	138	180	281	229	301	408	294	369	6.69017	6.832	6.51184	6.65737	6.44333	6.63682	7.4366	7.86523	8.0528	8.53055	8.58754	8.35425	8.68477	8.71833	8.00797	7.21811	7.20521
LAR_RS00075	15990..16869	+	292	WP_011953350.1	LAR_0014	ppk2	polyphosphate-NMP/NDP kinase (PPK2) / polyphosphate--AMP phosphotransferase	phosphate metabolism	1092	1044	838	669	642	715	999	1039	1461	1508	1291	1307	1325	1199	1064	656	776	892	1303	1040	985	2575	1850	1526	9.70453	9.68907	9.40153	9.35864	9.48831	9.53613	9.80923	9.97456	10.4422	10.4351	10.4928	10.4597	10.3433	10.3216	9.78315	9.70969	9.68853
LAR_RS00080	16898..17456	-	185	WP_003669505.1	LAR_0015		XRE-family transcription regulator	transcription factor	259	300	233	274	212	255	232	209	201	231	202	169	212	159	206	194	153	108	108	84	64	158	97	93	7.63413	7.89431	7.56043	8.07398	7.89387	8.05219	7.70818	7.66662	7.58699	7.73413	7.82212	7.51545	7.7053	7.41422	7.42117	7.95614	7.35311
LAR_RS00085									27	8	27	17	10	15	14	11	6	24	6	10	11	3	22	2	3	9	3	11	27	9	8	42	4.4333	2.8714	4.5083	4.14216	3.60547	4.04917	3.76117	3.54115	2.74621	4.52464	2.9434	3.55672	3.5579	2.07019	4.26284	1.82776	2.06564
LAR_RS00090	18057..18492	+	144	WP_003669506.1	LAR_0016		MarR family transcriptional regulator	transcription factor	140	157	142	166	151	151	151	143	136	100	108	91	101	83	110	101	127	75	73	27	34	80	62	73	6.75276	6.96562	6.85088	7.35446	7.4068	7.29998	7.0923	7.12241	7.02698	6.53509	6.92433	6.62911	6.64317	6.4841	6.52336	7.01978	7.08621
LAR_RS00095	18579..20301	+	573	WP_003669507.1	LAR_0017		multidrug ABC transporter ATP-binding and permease components	transport	848	756	639	835	620	690	733	699	671	568	467	479	497	433	586	625	612	434	363	206	206	324	305	320	9.34019	9.22407	9.01106	9.67798	9.43807	9.48486	9.36314	9.40342	9.32084	9.02811	9.02756	9.01334	8.93051	8.8542	8.92396	9.63993	9.34648
LAR_RS00100									15	7	18	10	5	5	5	9	4	14	4	9	9	3	16	4	8	2	2	8	15	8	8	32	3.63775	2.70665	3.95469	3.43271	2.71938	2.62875	2.45557	3.27893	2.26495	3.79112	2.44929	3.41827	3.29536	2.07019	3.83132	2.60874	3.2474
LAR_RS00105	20644..21352	+	235	WP_011953351.1	LAR_0018	vicR	two-component response regulator involved in control of biofilm formation	transcription factor	2220	2046	2370	2636	2312	2686	2584	2415	3074	1620	1476	2022	1360	1254	1809	1820	1956	1585	1440	1024	821	1278	970	971	10.7272	10.6589	10.9	11.3353	11.3354	11.4442	11.1793	11.1906	11.5148	10.5383	10.6859	11.0889	10.3809	10.3863	10.5482	11.1808	11.0213
LAR_RS00110	21365..23231	+	621	WP_003665258.1	LAR_0019	vicK	H2O2-induced two-component sensor histidine kinase controlling biofilm formation	transcription factor	855	898	860	660	708	702	744	575	639	527	437	510	565	517	695	543	706	657	505	358	371	628	516	500	9.35203	9.47202	9.43886	9.33913	9.62929	9.5097	9.3846	9.12215	9.25046	8.92023	8.93196	9.10364	9.11516	9.10949	9.16961	9.4373	9.55232
LAR_RS00115	23208..24504	+	431	WP_003669512.1	LAR_0020	yycH	hypothetical protein		758	782	796	591	508	670	484	410	396	430	351	365	422	376	535	443	591	613	486	304	307	509	497	465	9.17858	9.27277	9.32746	9.18008	9.15109	9.44248	8.76546	8.63526	8.56159	8.62744	8.61653	8.62208	8.69503	8.65104	8.79288	9.14412	9.29618
LAR_RS00120	24516..25359	+	280	WP_003669514.1	LAR_0021	yycI	hypothetical protein		501	439	442	326	266	345	287	248	206	240	187	200	267	225	293	231	322	363	271	184	190	300	251	273	8.58247	8.44164	8.48053	8.32382	8.22	8.48687	8.01378	7.91234	7.62225	7.78902	7.71131	7.7572	8.03665	7.91263	7.92693	8.20705	8.422
LAR_RS00125	25376..26183	+	268	WP_003669515.1	LAR_0022		metallo-hydrolase		463	417	370	264	281	276	325	235	236	263	214	238	280	285	305	230	312	368	263	165	222	300	247	296	8.46898	8.36769	8.2248	8.02054	8.29888	8.16595	8.19252	7.83499	7.81747	7.92048	7.90502	8.0071	8.10498	8.25241	7.9846	8.20081	8.37662
LAR_RS00130	26284..27559	+	424	WP_003669517.1	LAR_0023		serine protease	proteostasis	1375	1232	1223	790	808	1013	871	696	801	804	717	648	893	704	989	759	999	1316	1176	891	1087	1484	1323	1270	10.0366	9.92768	9.94626	9.59815	9.81968	10.0382	9.61166	9.39723	9.57596	9.5286	9.64515	9.44858	9.77461	9.55421	9.67782	9.91986	10.0526
LAR_RS00135	27787..28285	+	165	WP_011953352.1	LAR_0024	pgpA	phosphatidylglycerophosphatase A	carbon metabolism	534	368	367	369	314	325	495	450	580	476	381	457	361	246	331	308	404	402	409	297	299	329	256	241	8.67427	8.18793	8.21309	8.50204	8.45859	8.40096	8.79781	8.76923	9.11093	8.77371	8.73456	8.94564	8.47038	8.04086	8.10218	8.62087	8.74844
LAR_RS00140	28593..29580	+	328	WP_011953353.1	LAR_0025		peptide ABC transporter substrate-binding protein	transport	230	196	179	233	169	182	298	226	208	216	181	174	213	165	172	145	145	121	142	83	107	130	98	130	7.46372	7.28341	7.18237	7.84107	7.56837	7.56781	8.06784	7.77891	7.63612	7.63774	7.66449	7.55729	7.71205	7.46735	7.1626	7.5381	7.27612
LAR_RS00145	30048..30528	+	159	WP_011953354.1	LAR_0026	rimH	23S rRNA (pseudouridine(1915)-N(3))-methyltransferase RlmH	translation	837	722	665	554	442	466	645	658	766	746	638	736	728	656	610	396	453	481	529	387	504	1296	997	978	9.32138	9.15779	9.06848	9.08698	8.95069	8.91956	9.17893	9.31635	9.51159	9.42073	9.47696	9.63205	9.48026	9.45247	8.98175	8.98262	8.91323
LAR_RS00150	30670..30889	+	72	WP_003669523.1	LAR_0027		hypothetical protein		334	282	266	267	264	268	308	291	324	314	236	293	302	222	296	202	271	259	256	181	255	558	494	429	7.99939	7.80543	7.75058	8.03678	8.20914	8.12366	8.11528	8.14213	8.27293	8.17521	8.04563	8.30599	8.21372	7.89335	7.94156	8.01421	8.17402
LAR_RS00155	30956..31499	+	180	WP_003669525.1	LAR_0028		NADPH-dependent FMN reductase		580	551	457	422	379	364	512	526	583	740	666	765	838	795	774	346	456	552	539	369	554	930	899	902	8.7932	8.76863	8.52855	8.69516	8.72932	8.564	8.84642	8.99389	9.11836	9.4091	9.53884	9.68773	9.68301	9.72937	9.32467	8.7883	8.92274
LAR_RS00160	31717..32890	+	390	WP_011953356.1	LAR_0029	dhaT	\1,3-propanediol dehydrogenase\""	carbon metabolism	32493	28837	27962	20842	18609	22034	22642	23267	31594	29650	28463	37973	39197	33584	34693	15217	17198	21016	16031	13392	20473	41269	38712	41280	14.5979	14.4751	14.4598	14.3179	14.3436	14.4799	14.3101	14.4582	14.8758	14.7314	14.9544	15.3194	15.2289	15.1284	14.8086	14.2439	14.1569
LAR_RS00165	33133..33997	+	287	WP_003665279.1	LAR_0030	glcU	sugar transporter	transport	3466	3627	3685	6104	4920	5380	2464	2166	2319	2330	2025	2479	3064	2883	3738	2912	2590	1577	821	447	557	1029	958	1209	11.3696	11.4845	11.5365	12.5464	12.4246	12.446	11.1107	11.0336	11.1084	11.0624	11.1419	11.3827	11.5521	11.5867	11.5947	11.8586	11.4261
LAR_RS00170	34111..34888	-	258	WP_011953357.1	LAR_0031		sulfurtransferase / hypothetical protein containing glyoxalase-like domain	sulfur metabolism	1592	1456	1508	1534	1305	1629	1644	1624	1640	2110	1694	1776	2618	2526	2470	1184	1741	2518	2814	2835	4464	8833	8457	8494	10.2478	10.1685	10.2482	10.5546	10.5107	10.723	10.5273	10.6184	10.6088	10.9194	10.8845	10.9018	11.3253	11.396	10.9972	10.5608	10.8534
LAR_RS00175	34889..35702	-	270	WP_003669531.1	LAR_0032	proC	pyrroline-5-carboxylate reductase	cofactor synthesis	1877	1787	1706	1599	1441	1868	1853	1833	1913	2584	2074	2216	2910	3154	2894	1374	1998	2734	3156	3106	4808	8642	8295	8476	10.4853	10.4638	10.426	10.6145	10.6536	10.9204	10.6998	10.7929	10.8308	11.2116	11.1763	11.221	11.4778	11.7162	11.2257	10.7754	11.0519
LAR_RS00180	36002..37376	+	457	WP_003669532.1	LAR_0033	gabD	succinate-semialdehyde dehydrogenase	carbon metabolism	1338	1261	1365	1114	1146	1225	923	892	777	2044	1617	1084	3678	4096	3317	727	1039	1394	1218	1125	1666	3280	3027	3509	9.99731	9.96121	10.1046	10.0934	10.3234	10.3121	9.69521	9.75471	9.53213	10.8735	10.8174	10.19	11.8156	12.0932	11.4224	9.85778	10.1092
LAR_RS00185	37551..38634	+	360	WP_003669536.1	LAR_0034		RND transporter MFP subunit	transport	680	555	514	415	367	343	298	264	247	246	173	142	314	223	252	325	394	351	302	168	226	719	525	547	9.02221	8.77904	8.69769	8.67109	8.68302	8.47851	8.06784	8.00217	7.88291	7.82449	7.5996	7.26582	8.26975	7.89981	7.71041	8.69818	8.71237
LAR_RS00190	38635..39334	+	232	WP_011953358.1	LAR_0035	macB	peptide ABC transporter ATP-binding protein / possible macrolide export	transport	459	349	339	253	213	215	191	152	163	142	115	91	226	164	196	200	227	280	248	135	183	400	334	422	8.4565	8.11172	8.099	7.95938	7.90063	7.80704	7.42911	7.20985	7.28641	7.03637	7.01421	6.62911	7.79713	7.45863	7.34981	7.99991	7.91939
LAR_RS00195	39320..40556	+	411	WP_003669538.1	LAR_0036		ABC transporter permease	transport	1411	1125	1008	775	699	717	633	567	532	553	439	420	579	475	597	619	816	892	810	528	673	1120	855	1062	10.0739	9.79674	9.66764	9.57053	9.61086	9.54016	9.15188	9.10198	8.98654	8.98957	8.93854	8.8241	9.15041	8.98748	8.95074	9.62603	9.76096
LAR_RS00200	40805..41210	+	134	WP_003669539.1	LAR_0037		hypothetical protein		446	423	424	376	325	388	349	306	308	334	286	258	308	256	327	232	245	220	166	125	134	336	234	267	8.41517	8.38824	8.42072	8.52908	8.50813	8.65588	8.29497	8.2144	8.20011	8.264	8.32191	8.12308	8.24201	8.09813	8.0847	8.21326	8.02904
LAR_RS00205	41545..42940	+	464	WP_003669543.1	LAR_0038		hypothetical protein		1721	1758	1605	1446	1276	1460	1654	1661	1685	2340	1922	1770	2037	1798	1993	1431	1588	1703	1811	1518	1935	3669	3073	2831	10.3602	10.4402	10.3381	10.4695	10.4783	10.5651	10.536	10.6509	10.6478	11.0686	11.0666	10.897	10.9634	10.9058	10.6878	10.834	10.7207
LAR_RS00210	43229..43706	+	158	WP_003669546.1	-		\peptidoglycan transpeptidase precursor, ErfK-YbiS-YhnG family\""	cell wall	553	637	515	356	395	418	440	461	429	813	562	484	742	737	614	422	561	633	600	507	675	1283	1120	1070	8.72459	8.97743	8.70049	8.45044	8.78884	8.76307	8.62829	8.804	8.67678	9.54464	9.29424	9.02829	9.50771	9.62021	8.99116	9.07419	9.22115
LAR_RS00215	43788..44217	-	142	WP_003669548.1	LAR_0039	osmC	peroxiredoxin-like protein involved in organic hydroperoxide detoxification	redox stress response	2217	1741	1564	2122	1753	1727	4006	4445	5052	7950	6477	6472	6311	5800	5718	3148	2917	3899	6499	4671	4803	5581	4105	3134	10.7253	10.4262	10.3008	11.0225	10.9362	10.8072	11.8116	12.0704	12.2314	12.8325	12.8188	12.7669	12.5943	12.5949	12.2078	11.971	11.5976
LAR_RS00220	44284..45280	-	331	WP_003669550.1	LAR_0040	ldhA	\D-isomer specific 2-hydroxyacid dehydrogenase, D-lactate dehydrogenase\""	carbon metabolism	104	111	109	144	133	148	204	156	166	103	111	131	79	73	117	125	120	86	106	51	46	43	26	35	6.32854	6.47019	6.4731	7.15069	7.22483	7.27121	7.52357	7.24707	7.31256	6.57728	6.96354	7.15028	6.29275	6.30109	6.61143	7.32522	7.00504
LAR_RS00225	45281..46469	-	395	WP_003669551.1	LAR_0041	patA	aspartate aminotransferase / aromatic amino acid aminotransferase	carbon metabolism	72	103	86	187	146	158	207	168	164	131	114	90	77	67	132	111	109	75	90	43	39	45	36	28	5.80598	6.36354	6.13552	7.52533	7.35851	7.36495	7.54452	7.35331	7.29518	6.92097	7.00171	6.61333	6.25623	6.17899	6.78378	7.15498	6.86746
LAR_RS00230	46976..47198	+	73	WP_003669553.1	LAR_0042		hypothetical protein		3892	3509	3603	3017	2856	3065	3393	4108	5389	3705	3095	4301	2938	2355	3596	2568	2617	4175	3600	4024	4889	8094	6890	7387	11.5368	11.4368	11.5041	11.53	11.6401	11.6345	11.5721	11.9567	12.3245	11.7313	11.7537	12.1774	11.4916	11.2949	11.5389	11.6773	11.4411
LAR_RS00235	47315..49553	+	745	WP_003669555.1	LAR_0043	clpL	ATP-dependent Clp protease ATP-binding subunit	proteostasis	54763	55645	54635	42574	40268	50133	61422	59630	89861	59908	53439	75538	51196	50979	61863	40324	52013	75199	74152	74151	103128	132545	118965	110927	15.351	15.4234	15.4262	15.3483	15.4572	15.6659	15.7498	15.8159	16.3838	15.7461	15.8631	16.3116	15.6142	15.7305	15.643	15.6498	15.7535
LAR_RS00240	50441..53297	+	951	WP_003669559.1	LAR_0044		hypothetical protein		379	390	355	296	304	373	330	350	354	405	363	333	398	333	422	208	260	212	194	200	182	558	469	433	8.18107	8.27142	8.16529	8.185	8.41204	8.59915	8.21447	8.40761	8.40029	8.54125	8.6649	8.49006	8.61077	8.47629	8.45146	8.05628	8.11445
LAR_RS00245	53378..53963	-	194	WP_011953359.1	LAR_0045		N-acetyltransferase GCN5		346	323	278	301	282	255	310	305	294	398	332	241	278	240	292	208	209	139	179	86	85	231	146	189	8.05012	8.00045	7.81395	8.20908	8.30399	8.05219	8.12458	8.20969	8.13323	8.51616	8.53645	8.0251	8.09468	8.00537	7.92202	8.05628	7.80072
LAR_RS00250	54102..55566	+	487	WP_003669563.1	LAR_0046	cls	cardiolipin synthase	cell wall	565	475	420	386	297	358	321	287	329	376	288	310	376	329	359	282	274	243	227	132	126	401	304	262	8.75549	8.55504	8.40709	8.56685	8.37853	8.54009	8.17471	8.12224	8.29496	8.43436	8.33193	8.3871	8.52895	8.4589	8.21892	8.49397	8.18985
LAR_RS00255	55694..59477	+	1260	WP_003669564.1	LAR_0047	addB	ATP-dependent helicase/deoxyribonuclease subunit B	replication	1089	1287	1358	938	841	958	1147	1142	1269	1013	862	908	755	828	1041	697	1010	1186	1574	1445	2258	6810	6180	6817	9.70056	9.99063	10.0972	9.84559	9.87736	9.95772	10.0083	10.1108	10.2391	9.86156	9.91056	9.93469	9.53273	9.78797	9.75166	9.79705	10.0684
LAR_RS00260	59476..63655	+	1392	WP_003669565.1	LAR_0048	addA	ATP-dependent helicase/nuclease subunit A	replication	1071	1155	1276	771	661	776	1054	971	1069	793	668	961	760	748	1096	492	660	807	760	681	1038	3654	3666	4865	9.67654	9.83467	10.0074	9.56308	9.53033	9.65409	9.88647	9.87701	9.99188	9.50875	9.54316	10.0165	9.54224	9.64156	9.82585	9.29522	9.45525
LAR_RS00265	63655..64591	+	311	WP_003669567.1	LAR_0049		LacI family transcriptional regulator	transcription factor	2478	2017	2125	2036	1771	1841	2650	2713	3361	3652	3103	3526	2896	2523	2931	1458	1533	1582	1473	1221	1410	3288	2888	3107	10.8858	10.6383	10.7427	10.9628	10.9509	10.8994	11.2157	11.3584	11.6435	11.7105	11.7574	11.8909	11.4708	11.3943	11.244	10.861	10.6699
LAR_RS00270	64654..65833	+	392	WP_003669568.1	LAR_0050	atoB	acetyl-CoA acetyltransferase	carbon metabolism	763	554	501	516	397	376	924	917	793	1408	993	1059	1562	1408	1342	536	603	722	650	468	766	1550	1649	2162	9.18805	8.77645	8.66082	8.98466	8.79611	8.61067	9.69677	9.79455	9.5615	10.3361	10.1145	10.1564	10.5806	10.5532	10.1177	9.41861	9.32514
LAR_RS00275	66144..67494	+	449	WP_003669570.1	LAR_0051	malT	\MFS transporter / sugar transport protein (sucrose, possibly)\""	transport	593	669	666	726	574	626	6598	8175	21166	10963	12914	26540	10426	9288	8740	307	316	259	212	139	128	251	238	371	8.82511	9.048	9.07065	9.47643	9.32702	9.34463	12.5313	12.9493	14.2979	13.2961	13.8143	14.8026	13.3185	13.2742	12.8198	8.61619	8.39494
LAR_RS00280	67582..69835	+	750	WP_003669571.1	LAR_0052	mapA	maltose phosphorylase	carbon metabolism	13227	13131	12910	9084	7864	9102	16650	19529	41748	29642	30997	62519	37744	34319	39437	6805	8206	10635	11677	9140	13087	23268	21377	21548	13.3014	13.3402	13.3449	13.1199	13.1011	13.2045	13.8666	14.2055	15.2779	14.731	15.0774	16.0387	15.1744	15.1596	14.9935	13.083	13.0895
LAR_RS00285	69853..70516	+	220	WP_003669573.1	LAR_0053	pgmB	beta-phosphoglucomutase	carbon metabolism	3545	3786	3469	2539	2238	2639	4148	4702	10118	8327	9422	18511	11346	10778	13753	1926	2325	3094	3069	2480	3512	6020	5542	5581	11.4021	11.5464	11.4494	11.2812	11.2884	11.4187	11.8619	12.1515	13.2332	12.8994	13.3595	14.2828	13.4405	13.4888	13.4738	11.2624	11.2705
LAR_RS00290	70592..71075	+	160	WP_003669575.1	-		hypothetical protein		28	24	27	17	15	14	19	33	40	68	66	82	82	85	104	4	19	12	20	11	22	61	58	57	4.48338	4.31855	4.5083	4.14216	4.15038	3.95585	4.17346	5.04104	5.28775	5.986	6.22138	6.48046	6.34585	6.51807	6.44334	2.60874	4.40458
LAR_RS00295	71162..71783	+	206	WP_003669576.1	LAR_0054	ywaC	GTP pyrophosphokinase	nucleotide metabolism	225	234	189	376	319	297	248	213	172	199	156	183	271	196	266	251	163	110	88	56	56	161	140	165	7.4322	7.53756	7.26027	8.52908	8.48132	8.27139	7.80395	7.69384	7.36347	7.5201	7.45119	7.62967	8.05802	7.71445	7.78805	8.32645	7.44391
LAR_RS00300	71784..72450	+	221	WP_003669577.1	LAR_0055		two-component system response regulator	transcription factor	245	279	233	372	244	243	282	191	204	181	146	179	268	265	303	222	210	105	110	73	82	175	187	220	7.55437	7.79007	7.56043	8.51369	8.09589	7.98292	7.98852	7.53736	7.60825	7.3841	7.35618	7.59795	8.04202	8.1478	7.97515	8.14991	7.80757
LAR_RS00305	72461..73709	+	415	WP_011953360.1	LAR_0056		two-component system histidine kinase associated with heavy metal resistance efflux systems	transcription factor	466	359	369	544	391	306	441	345	354	316	211	287	426	410	419	362	349	216	182	102	154	328	307	330	8.47828	8.15233	8.2209	9.06075	8.77419	8.31432	8.63156	8.38691	8.40029	8.18434	7.88474	8.27623	8.70861	8.77563	8.44119	8.85338	8.53784
LAR_RS00310	73711..74893	+	393	WP_003669581.1	LAR_0057	eriC	probable halide channel protein	transport	333	295	253	330	253	232	295	276	204	210	150	186	309	282	322	275	234	201	146	101	132	197	188	215	7.99508	7.87016	7.67864	8.34136	8.14796	7.91636	8.05329	8.06606	7.60825	7.59731	7.39493	7.65301	8.24667	8.23719	8.06255	8.45781	7.96303
LAR_RS00315	75044..76385	+	446	WP_003669583.1	LAR_0058	gshA	gamma-glutamylcysteine synthase (_GC is probably the primary low molecular weight thiol in L. reuteri)	redox stress response	1080	1223	1251	2035	1630	1929	2222	1688	1528	1106	971	782	1045	1018	1565	1189	1076	726	617	406	347	590	457	446	9.6886	9.91711	9.97888	10.9621	10.8313	10.9667	10.9616	10.6741	10.5068	9.98815	10.0822	9.7194	10.0011	10.0857	10.3393	10.5669	10.1596
LAR_RS00320	76630..77089	+	152	WP_003664118.1	LAR_0059		transposase	parasitic element	84	96	84	85	72	82	87	93	77	99	78	75	106	96	85	64	78	68	70	46	56	134	124	130	6.02469	6.26328	6.10206	6.39719	6.34762	6.42681	6.30459	6.50725	6.21476	6.52075	6.45941	6.35324	6.71219	6.69184	6.156	6.36798	6.38958
LAR_RS00325	77287..78016	-	242	WP_011953361.1	LAR_0060	ycjL	gamma-glutamyl-gamma-aminobutyrate hydrolase	carbon metabolism	557	493	543	360	350	424	607	497	451	564	447	332	540	417	495	328	354	458	413	435	674	1549	1230	1269	8.73496	8.60856	8.77669	8.46652	8.61476	8.78359	9.09148	8.91224	8.74875	9.01793	8.96454	8.48573	9.04999	8.8	8.68103	8.71141	8.55831
LAR_RS00330	78134..79001	+	288	WP_003669587.1	LAR_0061		\2,5-diketo-D-gluconic acid reductase\""		1703	1606	1629	1335	1204	1465	1831	1834	1792	1939	1479	1583	1537	1448	1762	1218	1388	1848	1720	1422	2216	3531	3064	3568	10.345	10.3098	10.3595	10.3543	10.3946	10.57	10.6826	10.7937	10.7366	10.7975	10.6888	10.736	10.5573	10.5936	10.5102	10.6016	10.5266
LAR_RS00335	79139..80927	+	595	WP_003669589.1	LAR_0062	glpQ	glycerophosphodiester phosphodiesterase	carbon metabolism	852	882	828	483	410	452	498	464	368	608	522	404	588	506	723	364	444	318	254	143	128	406	326	377	9.34696	9.44612	9.38423	8.88951	8.84249	8.87564	8.80651	8.81333	8.45609	9.1261	9.1879	8.76819	9.17262	9.07852	9.22649	8.86131	8.88434
LAR_RS00340	80979..81477	-	165	WP_003669591.1	LAR_0063		membrane protein	cell wall	914	1008	1132	852	821	893	772	701	627	949	820	530	762	662	927	517	650	688	384	289	288	540	459	664	9.44816	9.6385	9.83482	9.70702	9.84268	9.85646	9.43782	9.40754	9.22315	9.76751	9.83858	9.15904	9.54603	9.46558	9.58454	9.36662	9.43326
LAR_RS00345	81745..83095	+	449	WP_003669593.1	LAR_0064	noxE	NADH oxidase; reduces O2 to H2O	redox stress response	12469	12543	11415	7344	7466	8249	9752	9828	11811	12308	10115	10854	10008	8849	9480	29447	22628	42515	60538	43827	47784	47938	34227	25151	13.2162	13.2742	13.1674	12.8131	13.0262	13.0626	13.0949	13.215	13.4564	13.463	13.4619	13.5127	13.2595	13.2043	12.9371	15.1963	14.5528
LAR_RS00350	83154..84129	-	324	WP_003669595.1	LAR_0065	guaC	guanosine monophosphate reductase	nucleotide metabolism	14214	12193	12852	4573	5300	6042	6237	7340	6250	14915	11495	9623	12900	12275	11980	4952	8175	11947	11595	10137	13230	23681	21812	22283	13.4052	13.2333	13.3384	12.1298	12.5319	12.6134	12.4502	12.7939	12.5383	13.7402	13.6463	13.3391	13.6256	13.6764	13.2747	12.6244	13.084
LAR_RS00355	84324..85623	+	432	WP_003669597.1	LAR_0066	purA	adenylosuccinate synthetase	nucleotide metabolism	34939	25735	28655	9677	11309	13318	9871	9891	8605	15947	10786	11048	15002	13802	18415	11068	17224	25561	19122	14881	20536	39356	36549	40603	14.7026	14.3109	14.4951	13.2111	13.6252	13.7536	13.1124	13.2242	12.9995	13.8367	13.5545	13.5383	13.8434	13.8455	13.8949	13.7846	14.1591
LAR_RS00360	85733..86519	+	261	WP_003669598.1	LAR_0067		DUF5011 domain-containing protein		628	478	559	819	672	678	615	614	750	599	470	506	525	482	642	604	658	724	599	453	690	1984	1894	2431	8.90767	8.56409	8.81849	9.6501	9.5541	9.45958	9.11034	9.21666	9.48118	9.10463	9.03679	9.0923	9.00942	9.00855	9.05537	9.59069	9.45088
LAR_RS00365	86684..87221	+	178	WP_003673063.1	LAR_0068	pyrR	bifunctional protein PyrR / pyrimidine operon transcriptional regulator	transcription factor	786	568	556	775	674	654	728	666	611	698	520	440	595	501	691	654	532	426	465	327	410	1087	995	1181	9.23083	8.81237	8.81074	9.57053	9.55839	9.40766	9.35328	9.33376	9.18592	9.32493	9.18237	8.89107	9.18967	9.06422	9.16129	9.70529	9.1447
LAR_RS00370	87339..87726	-	128	WP_003669602.1	-		hypothetical protein		99	98	81	155	98	119	141	133	126	120	65	81	94	80	82	103	94	49	59	36	42	87	78	81	6.25836	6.29264	6.05037	7.25617	6.78769	6.95885	6.99419	7.01859	6.91768	6.79553	6.19965	6.46296	6.54062	6.43159	6.1049	7.04785	6.65584
LAR_RS00375	87974..89231	-	418	WP_003669603.1	LAR_0069		transposase	parasitic element	560	625	568	554	503	542	529	512	520	457	393	404	378	364	451	434	463	378	369	288	234	428	300	298	8.74269	8.95004	8.84148	9.08698	9.13685	9.1371	8.89344	8.95505	8.95369	8.71508	8.77919	8.76819	8.53658	8.60436	8.54708	9.11457	8.94467
LAR_RS00380	89305..89761	+	151	WP_011953362.1	LAR_0070		transposase	parasitic element	98	69	82	64	72	66	63	75	81	69	52	53	50	51	58	66	77	55	75	32	49	71	64	56	6.24391	5.79417	6.06781	5.99341	6.34762	6.11771	5.84587	6.20071	6.28686	6.00673	5.88262	5.85965	5.64346	5.79156	5.61397	6.41185	6.37119
LAR_RS00385	89888..90620	+	243	WP_035164208.1	LAR_0071		glutamine amidotransferase	carbon metabolism	238	172	182	150	136	106	201	180	143	202	134	140	198	168	194	108	139	120	124	63	78	148	156	142	7.51278	7.09626	7.20618	7.20918	7.25679	6.79338	7.50231	7.45226	7.09885	7.54157	7.23323	7.24549	7.60722	7.4932	7.33511	7.11574	7.21555
LAR_RS00390	90625..92020	+	464	WP_003669609.1	LAR_0072		amino acid permease	transport	479	426	353	310	240	292	411	363	339	408	301	345	437	378	374	310	310	289	269	185	195	286	279	296	8.51786	8.3984	8.15717	8.25145	8.07213	8.24697	8.53018	8.46007	8.33802	8.55187	8.39543	8.541	8.7453	8.65867	8.27778	8.63018	8.36737
LAR_RS00395	92491..92689	+	65	WP_003669611.1	LAR_0073		hypothetical protein		125	135	94	85	87	91	117	120	107	113	88	91	116	103	106	97	115	107	88	74	101	214	171	158	6.59087	6.7497	6.26209	6.39719	6.61758	6.57539	6.72733	6.87141	6.68398	6.70962	6.63157	6.62911	6.84107	6.79243	6.47051	6.96194	6.94413
LAR_RS00400	92676..93132	+	151	WP_003669612.1	LAR_0074		\hypothetical protein, TetR fragment\""	transcription factor	510	500	383	312	349	377	384	390	325	440	331	300	383	367	390	360	430	465	452	330	447	933	759	652	8.60809	8.62884	8.27445	8.26069	8.61064	8.6145	8.43243	8.56329	8.27737	8.66052	8.53211	8.33994	8.55549	8.61617	8.33803	8.8454	8.83822
LAR_RS00405	93196..93601	-	134	WP_003665350.1	-		hypothetical protein		1373	1301	1290	2606	2148	2488	1856	1546	1454	1292	1139	1038	904	907	1458	1655	1501	869	741	438	417	702	526	544	10.0345	10.0062	10.0231	11.3188	11.2292	11.3337	10.7021	10.5474	10.4353	10.2122	10.3122	10.1275	9.79226	9.9193	10.2372	11.0437	10.6395
LAR_RS00410	93739..95281	+	513	WP_003669615.1	LAR_0075	tagE	poly(glycerol-phosphate) alpha-glucosyltransferase	carbon metabolism	310	262	255	188	180	212	236	242	273	266	212	211	191	192	228	131	203	202	181	189	209	390	310	351	7.89225	7.69979	7.68994	7.53298	7.65888	7.78686	7.73272	7.87716	8.02671	7.93678	7.89153	7.8341	7.55557	7.68484	7.56675	7.39244	7.75888
LAR_RS00415	95282..96785	+	500	WP_003669616.1	LAR_0076	tagE	poly(glycerol-phosphate) alpha-glucosyltransferase	carbon metabolism	330	257	268	213	170	206	185	180	190	178	147	182	193	171	195	143	180	224	249	190	287	420	354	366	7.98208	7.67213	7.76134	7.71219	7.57683	7.74563	7.38333	7.45226	7.50623	7.36013	7.36596	7.6218	7.57052	7.5186	7.34248	7.51817	7.58625
LAR_RS00420	96896..98714	+	605	WP_011953364.1	LAR_0077	clfA	\predicted clumping factor ClfA, fibrinogen-binding protein\""	cell wall	826	724	826	490	446	467	553	564	623	497	444	476	520	459	557	513	564	831	816	704	895	1506	1336	1279	9.30232	9.16178	9.38075	8.91022	8.96366	8.92264	8.95732	9.09434	9.21393	8.83586	8.95484	9.00429	8.99565	8.93815	8.85089	9.35543	9.22883
LAR_RS00425	98897..100580	+	560	WP_003669620.1	LAR_0078	nplT	\oligo-1,6-glucosidase\""	carbon metabolism	38	38	33	30	29	19	37	25	29	32	27	23	28	17	28	16	17	20	14	16	15	50	55	52	4.90688	4.95463	4.78623	4.92574	5.0617	4.37174	5.09556	4.65445	4.83775	4.92392	4.95953	4.68734	4.82946	4.25777	4.59457	4.41946	4.25211
LAR_RS00430	100597..101983	+	461	WP_003669622.1	LAR_0079	malT2	MFS transporter	transport	96	68	66	48	35	37	62	44	50	48	44	50	69	65	62	45	39	45	40	32	33	63	60	82	6.21456	5.77349	5.75985	5.5859	5.32558	5.29896	5.82319	5.44508	5.60228	5.49295	5.64605	5.77707	6.10016	6.13588	5.70829	5.86719	5.40669
LAR_RS00435	102060..105231	-	1056	WP_003669623.1	LAR_0080	carB	carbamoyl-phosphate synthase large chain	carbon metabolism	137	172	169	127	101	117	169	153	133	98	104	101	96	110	154	82	80	76	63	47	36	74	65	62	6.7218	7.09626	7.10002	6.97081	6.83081	6.9346	7.25365	7.21925	6.99505	6.50626	6.87034	6.77808	6.57067	6.88646	7.0043	6.7217	6.42568
LAR_RS00440	105223..106312	-	362	WP_011953365.1	LAR_0081	carA	carbamoyl phosphate synthase small subunit	carbon metabolism	50	56	41	36	39	30	44	36	31	29	26	32	37	40	48	31	32	21	25	13	20	28	29	34	5.29122	5.49903	5.08915	5.18084	5.47801	5.00493	5.33881	5.16291	4.9307	4.78681	4.90687	5.14794	5.21916	5.44821	5.34708	5.34065	5.12871
LAR_RS00445	106693..108067	-	457	WP_003669627.1	LAR_0082	malY	\MFS transporter / sugar transport protein (sucrose, most probably)\""	transport	587	519	588	400	396	426	1229	1428	2147	2603	3312	5092	4086	3797	2944	241	271	313	246	217	297	751	629	731	8.81047	8.68252	8.8913	8.61811	8.79248	8.79036	10.1079	10.433	10.9972	11.2222	11.8514	12.4209	11.9673	11.9839	11.2504	8.26799	8.17402
LAR_RS00450	108226..109237	-	336	WP_003669629.1	LAR_0083	malR3	LacI family transcriptional regulator / transcription regulator of maltose utilization	transcription factor	1739	2494	3095	7399	6500	9100	1761	1656	2181	1497	1664	2170	1122	1386	2849	2576	2763	1906	910	638	538	710	600	1122	10.3752	10.9444	11.2849	12.8239	12.8263	13.2042	10.6264	10.6465	11.0199	10.4245	10.8587	11.1908	10.1036	10.5305	11.2031	11.6818	11.5194
LAR_RS00455	109375..110782	-	468	WP_003669630.1	LAR_0084	rumA	23S rRNA (uracil-5-)-methyltransferase RumA	translation	360	404	422	610	448	458	611	498	491	451	378	421	427	369	577	357	296	198	141	68	51	83	66	66	8.10713	8.32214	8.41392	9.22566	8.9701	8.89463	9.10094	8.91514	8.87108	8.69606	8.72318	8.82752	8.71199	8.62399	8.90168	8.83336	8.30091
LAR_RS00460	111037..111610	+	190	WP_003669634.1	LAR_0085		FMN reductase		8609	8567	8322	4958	4457	5270	6469	6531	6749	8215	6868	7597	8033	7825	8617	4544	5810	7390	6845	5418	7183	14689	12590	12336	12.6819	12.7242	12.7115	12.2464	12.282	12.4162	12.5029	12.6255	12.6491	12.8798	12.9034	12.9981	12.9424	13.0269	12.7994	12.5004	12.5914
LAR_RS00465	111609..112860	+	416	WP_003669636.1	LAR_0086		FMN reductase		25091	23746	23547	14313	12672	14828	18372	18167	20252	21387	17976	21293	22877	21069	25028	12362	15761	21839	19768	15877	21832	37154	34027	34939	14.225	14.1949	14.2119	13.7757	13.7893	13.9085	14.0086	14.1013	14.2343	14.2601	14.2914	14.4848	14.4521	14.4558	14.3376	13.9441	14.031
LAR_RS00470	112862..113789	+	308	WP_003669637.1	LAR_0087	apbE	thiamine biosynthesis lipoprotein ApbE	cofactor synthesis	17431	15733	16735	10453	9661	11022	13348	12183	14994	14233	11825	14933	16471	15144	18565	8493	11236	15261	13092	10913	14914	21472	20655	22179	13.6995	13.601	13.7193	13.3224	13.398	13.4806	13.5477	13.5248	13.8006	13.6727	13.6872	13.973	13.9782	13.9794	13.9066	13.4026	13.5428
LAR_RS00475	114286..115669	+	460	WP_003666987.1	LAR_0088		group II intron reverse transcriptase/maturase	parasitic element	595	457	426	340	293	312	443	412	448	517	387	388	617	540	560	271	303	364	291	212	271	457	403	483	8.82996	8.49945	8.42749	8.3843	8.35902	8.34224	8.63807	8.64226	8.73915	8.89265	8.75705	8.71003	9.24196	9.17217	8.85862	8.43673	8.33452
LAR_RS00480	115933..117757	+	607	WP_003669640.1	LAR_0089		surface protein	cell wall	1587	2930	2486	4411	3844	4551	4076	3740	3193	3174	2839	1789	974	1114	1898	3174	3411	2763	3149	2177	1288	1268	794	717	10.2433	11.1767	10.9689	12.0778	12.0686	12.2047	11.8366	11.8214	11.5696	11.5082	11.6291	10.9124	9.89974	10.2156	10.6174	11.9829	11.8232
LAR_RS00490	118646..120584	+	645	WP_003669647.1	LAR_0090	lsp	high molecular weight surface antigen protein required for gut colonization	cell wall	223	219	229	233	172	205	201	183	223	174	163	143	178	144	220	143	162	134	115	77	79	101	95	108	7.41939	7.44252	7.53558	7.84107	7.59362	7.73864	7.50231	7.47597	7.7361	7.32755	7.51416	7.27588	7.45443	7.27214	7.5155	7.51817	7.43508
LAR_RS00495	121347..122655	+	435	WP_003669649.1	LAR_0091	serS	serine--tRNA ligase	translation	7404	6553	6319	5230	4706	5038	5365	4508	5158	4263	3656	3482	4137	3899	5048	3860	4285	4453	3504	2059	1736	4251	3265	3561	12.4644	12.3376	12.3143	12.3235	12.3604	12.3513	12.2329	12.0907	12.2613	11.9336	11.9939	11.8727	11.9852	12.0221	12.0281	12.2651	12.1523
LAR_RS00500	122923..124387	+	487	WP_003669652.1	LAR_0092	glnP	glutamine ABC transporter substrate-binding protein	transport	4011	1925	2001	201	272	380	4092	3888	5890	5633	4686	4249	6820	4290	2623	370	1276	3204	2320	2290	3252	9182	7154	7570	11.5803	10.571	10.656	7.62894	8.25207	8.6259	11.8423	11.8773	12.4527	12.3356	12.3519	12.1599	12.7062	12.1599	11.0839	8.88485	10.4053
LAR_RS00505	124388..125132	+	247	WP_003669654.1	LAR_0093	glnQ	glutamine ABC transporter ATP-binding protein	transport	2109	1117	1231	139	169	280	1916	2197	3805	2639	2385	2621	3902	2703	1950	129	539	1701	940	1205	2430	4592	3936	4627	10.6533	9.78646	9.95565	7.10008	7.56837	8.18663	10.748	11.0541	11.8225	11.242	11.3778	11.4631	11.9008	11.4937	10.6564	7.37038	9.16353
LAR_RS00510	125435..126785	+	449	WP_003669656.1	LAR_0094	serP	\amino acid transporter (most similar to DL-alanine, DL-serine/threonine importer SerP2 of L. lactis)\""	transport	2849	2075	1986	1598	1401	1486	1640	1388	1111	2216	1639	1482	2207	1755	1901	1351	1222	1070	776	445	502	1080	798	1150	11.0869	10.6792	10.6451	10.6136	10.613	10.5905	10.5237	10.392	10.0474	10.99	10.8369	10.6409	11.079	10.8709	10.6197	10.7511	10.343
LAR_RS00515	127741..128947	+	401	WP_003673070.1	LAR_0095	nupC	nucleoside transporter	transport	231819	226253	213439	191334	172528	219124	151982	135919	176324	130505	113636	142327	104318	91350	121831	152186	175521	209605	185616	151525	178921	193365	150770	110471	17.4327	17.447	17.3921	17.5163	17.5563	17.7938	17.0568	17.0045	17.3563	16.8694	16.9516	17.2255	16.6411	16.572	16.6208	17.5659	17.5082
LAR_RS00520	129027..129936	+	302	WP_003669659.1	LAR_0096	rihC	ribonucleoside hydrolase RihC	nucleotide metabolism	35212	39494	39824	48224	40579	52683	37609	34018	46202	28563	27885	37500	25031	22902	29714	31475	34402	35340	24647	18448	20324	19076	15744	13851	14.7139	14.9288	14.97	15.5281	15.4683	15.7375	15.0421	15.0062	15.4241	14.6775	14.9248	15.3013	14.5819	14.5761	14.5851	15.2924	15.1571
LAR_RS00525	130038..130923	+	294	WP_003669661.1	LAR_0097	paaH	3-hydroxybutyryl-CoA dehydrogenase	carbon metabolism	2692	3088	3447	4936	4448	5293	3063	3016	3636	2747	2767	3589	2702	2668	3126	3190	3552	3513	2226	1667	1534	1897	1742	2135	11.0052	11.2525	11.4402	12.24	12.2791	12.4225	11.4245	11.5111	11.757	11.2998	11.5921	11.9164	11.3708	11.4749	11.3369	11.9901	11.8817
LAR_RS00530	131100..131826	+	241	WP_003669663.1	LAR_0098	gidB	ribosomal RNA small subunit methyltransferase G	translation	764	784	790	637	551	651	456	435	433	353	263	335	355	267	482	530	589	650	599	399	388	699	535	497	9.18994	9.27645	9.31656	9.28804	9.26812	9.40104	8.67969	8.72044	8.69013	8.34357	8.20135	8.49868	8.44627	8.15861	8.64273	9.40239	9.2913
LAR_RS00535	131843..132812	+	322	WP_003669664.1	LAR_0099	parB	chromosome partitioning protein ParB	replication	972	1112	1044	715	636	745	676	498	588	470	369	424	486	486	689	616	815	906	847	623	704	1044	975	908	9.53679	9.77999	9.7182	9.45444	9.47478	9.59535	9.24654	8.91514	9.13066	8.75545	8.6885	8.83774	8.89829	9.02045	9.15712	9.61903	9.75919
LAR_RS00540	132824..133595	+	256	WP_003669666.1	LAR_0100	parA	sporulation initiation inhibitor Soj / chromosome partitioning protein ParA	replication	618	602	578	412	368	375	398	297	358	244	172	243	321	257	336	360	479	609	560	360	506	656	599	615	8.88456	8.89606	8.8666	8.66065	8.68693	8.60684	8.48394	8.17147	8.41646	7.81276	7.59128	8.03698	8.30146	8.10373	8.12373	8.8454	8.99359
LAR_RS00545	133581..134466	+	294	WP_003669667.1	LAR_0101	parB	chromosome partitioning protein ParB	replication	1164	976	1064	759	646	772	647	558	541	486	359	442	555	464	609	619	762	977	871	717	912	1081	1023	1150	9.79654	9.59202	9.74555	9.54048	9.49725	9.64665	9.18339	9.07893	9.0107	8.80364	8.64896	8.8976	9.08944	8.95375	8.97939	9.62603	9.6623
LAR_RS00550	134479..134677	+	65	WP_003669672.1	LAR_0102		hypothetical protein		287	288	268	204	183	177	191	141	139	138	97	107	151	109	143	137	180	249	236	165	209	269	250	257	7.78152	7.83567	7.76134	7.65021	7.68261	7.52783	7.42911	7.10223	7.05822	6.99547	6.7707	6.8606	7.21857	6.8734	6.89825	7.45668	7.58625
LAR_RS00555	134760..135858	+	365	WP_003669674.1	LAR_0103	engD	GTP-binding protein YchF / GTP-dependent nucleic acid-binding protein EngD	nucleotide metabolism	2791	2452	2488	1743	1567	1671	1505	1244	1273	1106	784	999	1364	1193	1547	1309	1846	2083	1944	1390	1902	2545	2291	2329	11.0573	10.9199	10.9701	10.7388	10.7745	10.7597	10.3999	10.2341	10.2436	9.98815	9.77388	10.0723	10.3852	10.3144	10.3226	10.7055	10.9378
LAR_RS00560	135890..136661	+	256	WP_003669675.1	LAR_0104		membrane protein	cell wall	2562	2378	2041	1540	1476	1590	1568	1239	1200	1089	892	974	1214	1191	1482	1342	1831	2172	1940	1446	2050	2560	2314	2170	10.9338	10.8757	10.6845	10.5603	10.6882	10.6881	10.459	10.2283	10.1585	9.96582	9.95987	10.0358	10.2172	10.3119	10.2607	10.7414	10.926
LAR_RS00565	136873..137548	+	224	WP_011953367.1	LAR_0105	deoC	2-deoxyribose-5-phosphate aldolase	nucleotide metabolism	3952	4907	5659	8960	8091	9988	2380	2003	2081	955	911	1167	931	1104	2119	3499	4463	3713	2156	1598	1973	2059	2161	2618	11.5589	11.9204	12.1552	13.1	13.1421	13.3385	11.0607	10.9208	10.9522	9.7766	9.99024	10.2964	9.83467	10.2026	10.7762	12.1235	12.211
LAR_RS00570	137600..138794	+	397	WP_003669679.1	LAR_0106	deoB	phosphopentomutase	nucleotide metabolism	5488	6410	7661	11098	9444	11753	4544	3426	4010	1561	1346	2022	1468	1773	2862	5090	6014	5410	3370	2368	2843	2615	2745	3499	12.0324	12.3058	12.5921	13.4087	13.3652	13.5732	11.9934	11.6949	11.8982	10.4849	10.5529	11.0889	10.4911	10.8856	11.2096	12.6641	12.6412
LAR_RS00575	138822..140121	+	432	WP_003669681.1	LAR_0107	pdp	pyrimidine-nucleoside phosphorylase	nucleotide metabolism	4836	5720	6450	9273	8206	9645	5707	4384	5180	1795	1561	2327	1528	1612	2218	6359	6832	6816	4481	2978	3666	2741	2903	3290	11.85	12.1415	12.3439	13.1496	13.1625	13.2881	12.3221	12.0505	12.2674	10.6862	10.7666	11.2915	10.5488	10.7483	10.8421	12.9852	12.8252
LAR_RS00580	140141..140852	+	236	WP_003665392.1	LAR_0108	deoD	purine-nucleoside phosphorylase	nucleotide metabolism	3559	4072	3986	6837	6204	7398	4642	3465	4153	1482	1279	1735	1083	1107	1463	6129	6374	6514	4101	2929	3581	2552	2474	2625	11.4078	11.6514	11.6498	12.7099	12.7591	12.9055	12.0242	11.7112	11.9487	10.41	10.4793	10.8682	10.0526	10.2065	10.2421	12.932	12.7251
LAR_RS00585	140961..141894	+	310	WP_003669683.1	LAR_0109	deoR	DeoR family transcriptional regulator / repressor of genes related to transport and catabolism of deoxyribonucleoside nucleotides	nucleotide metabolism	173	147	162	261	154	187	215	151	150	94	76	75	117	96	98	195	196	164	169	76	132	155	147	167	7.05555	6.87146	7.03944	8.00412	7.43501	7.60671	7.59894	7.20039	7.1673	6.44682	6.42237	6.35324	6.85334	6.69184	6.35863	7.96353	7.7085
LAR_RS00590	141977..143120	+	380	WP_003669685.1	LAR_0110	guaB	guanosine monophosphate reductase	nucleotide metabolism	5002	3670	3158	3630	2901	2663	3001	2373	2197	2135	1605	1623	2614	2083	2406	2573	2390	2047	1614	733	687	857	714	741	11.8987	11.5015	11.3139	11.7967	11.6626	11.4317	11.395	11.1653	11.0304	10.9363	10.8067	10.7719	11.3231	11.118	10.9594	11.6801	11.3102
LAR_RS00595	143300..143990	+	229	WP_003665397.1	LAR_0111		two-component response regulator (homolog required for gut colonization in L. casei)	transcription factor	1569	1644	1513	2367	2111	2147	1866	1688	1911	1268	905	1180	1250	1124	1692	2198	2509	2488	1873	1327	1802	2527	2675	3319	10.2269	10.3435	10.253	11.18	11.2042	11.1211	10.7099	10.6741	10.8293	10.1852	9.98072	10.3124	10.2593	10.2285	10.4518	11.4529	11.3803
LAR_RS00600	144021..145167	+	381	WP_003669688.1	LAR_0112		two-component system histidine kinase related to BaeS (homolog required for gut colonization in L. casei)	transcription factor	2648	2572	2423	3476	3137	3089	3127	2790	2960	1901	1353	1825	2099	1900	2890	3618	3989	4235	3430	2261	3306	4111	4348	5353	10.9814	10.9888	10.9319	11.7342	11.7754	11.6458	11.4544	11.3987	11.4603	10.769	10.5604	10.9411	11.0066	10.9853	11.2237	12.1717	12.049
LAR_RS00605	145302..146211	+	302	WP_003669690.1	LAR_0113	azlC	branched-chain amino acid ABC transporter permease	transport	8940	8756	7969	5746	5538	6217	5711	5800	5894	5334	4458	5088	5204	4478	5753	5206	6554	7536	6413	5866	8126	14659	13135	11789	12.7363	12.7557	12.649	12.4592	12.5952	12.6546	12.3231	12.4542	12.4537	12.2569	12.28	12.4198	12.3161	12.2218	12.2166	12.6966	12.7652
LAR_RS00610	146213..146558	+	114	WP_003669691.1	LAR_0114	azlD	branched-chain amino acid transporter	transport	2974	2910	2692	2076	2016	2357	1870	1699	2085	1706	1578	1611	1567	1452	1921	1793	2167	2698	2414	2231	3167	4997	4424	4538	11.1489	11.1668	11.0837	10.9909	11.1378	11.2557	10.713	10.6835	10.955	10.6129	10.7822	10.7612	10.5852	10.5976	10.6348	11.1592	11.169
LAR_RS00615	146644..147385	+	246	WP_003669692.1	LAR_0115		LysR-family transcriptional repressor	transcription factor	1977	2164	2122	2771	2744	2959	2869	2726	2980	2142	2044	2480	1472	1550	2354	2279	2757	2716	2299	1879	1841	1772	1628	1850	10.5601	10.7397	10.7406	11.4073	11.5824	11.5838	11.3302	11.3653	11.47	10.9411	11.1553	11.3833	10.495	10.6918	10.9279	11.5051	11.5162
LAR_RS00620	147871..148801	+	309	WP_003669696.1	LAR_0117	pyrB	aspartate carbamoyltransferase catalytic subunit	nucleotide metabolism	258	238	195	122	129	129	126	123	98	130	108	97	212	159	212	68	87	74	55	38	48	117	102	116	7.62857	7.56188	7.30507	6.91334	7.18107	7.07436	6.83327	6.90673	6.55851	6.91001	6.92433	6.72032	7.7053	7.41422	7.46235	6.45442	6.54534
LAR_RS00625	148814..150107	+	430	WP_003669697.1	LAR_0118	pyrC	dihydroorotase	nucleotide metabolism	301	299	290	149	128	138	166	127	147	137	119	121	256	152	232	107	113	115	83	69	59	112	104	152	7.84992	7.88951	7.87465	7.1996	7.16992	7.17096	7.22798	6.95252	7.13836	6.98506	7.06317	7.03656	7.97619	7.34965	7.59171	7.10241	6.91902
LAR_RS00630	150106..151033	+	308	WP_003669699.1	LAR_0119	pyrD	dihydroorotate dehydrogenase	nucleotide metabolism	241	250	214	169	125	134	129	126	145	138	100	119	220	183	192	86	116	119	53	54	58	127	124	154	7.53075	7.63248	7.43839	7.38015	7.13594	7.12882	6.86692	6.94121	7.11874	6.99547	6.81425	7.0127	7.75849	7.61593	7.32025	6.78977	6.95652
LAR_RS00635	151014..151761	+	248	WP_003669700.1	LAR_0120	pyrF	orotidine 5'-phosphate decarboxylase	nucleotide metabolism	371	323	339	177	141	134	173	139	155	204	171	164	248	201	258	91	175	132	85	55	91	187	176	216	8.1504	8.00045	8.099	7.44648	7.30855	7.12882	7.28718	7.08177	7.21429	7.55571	7.58292	7.47236	7.93057	7.75062	7.7442	6.87059	7.54582
LAR_RS00640	151757..152399	+	213	WP_003669702.1	LAR_0121	pyrE	orotate phosphoribosyltransferase	nucleotide metabolism	463	511	482	230	235	239	263	244	208	356	310	234	359	308	385	125	188	173	136	89	113	382	306	337	8.46898	8.66016	8.60518	7.82246	8.04187	7.95907	7.8883	7.88898	7.63612	8.35574	8.43781	7.98274	8.46238	8.36403	8.31947	7.32522	7.64867
LAR_RS00645	152470..153130	-	219	WP_003669704.1	LAR_0122		phosphatase	phosphate metabolism	1205	1459	1406	1076	935	1033	873	838	1070	1331	1115	1062	1024	915	1071	594	763	877	986	946	1126	2122	1588	1518	9.84642	10.1714	10.1472	10.0434	10.0301	10.0664	9.61496	9.66473	9.99322	10.2551	10.2815	10.1605	9.97189	9.93196	9.7926	9.56663	9.66419
LAR_RS00650	153254..154430	-	391	WP_012390487.1	LAR_0123	cfa	cyclopropane-fatty-acyl-phospholipid synthase	cell wall	5560	4495	4503	4865	3987	4507	3892	3773	3114	4506	3455	3259	3610	3557	4646	3999	4125	4004	4044	2436	2363	4330	3623	3539	12.0512	11.7939	11.8257	12.2191	12.1213	12.1907	11.77	11.834	11.5335	12.0136	11.9124	11.7773	11.7886	11.8897	11.9084	12.3161	12.0974
LAR_RS00655	154601..155627	+	341	WP_003669708.1	LAR_0124		AI-2E family transporter	transport	1316	1279	1177	1033	934	1000	1133	1054	1120	1235	983	986	1273	1002	1278	858	966	1070	879	623	833	2364	1773	1910	9.97342	9.98164	9.891	9.98463	10.0285	10.0196	9.99063	9.99522	10.059	10.1472	10.0999	10.0535	10.2856	10.0629	10.0473	10.0966	10.0042
LAR_RS00660	155803..157465	+	553	WP_003669710.1	LAR_0125	fhs	formate--tetrahydrofolate ligase	cofactor synthesis	5978	7351	7787	4545	4880	5429	6448	6411	6559	8133	7025	6552	5576	6313	8363	4355	6371	9556	10738	10053	12984	17359	15449	16023	12.1558	12.5034	12.6157	12.121	12.4128	12.4591	12.4982	12.5987	12.6079	12.8654	12.936	12.7846	12.4157	12.7172	12.7562	12.4391	12.7244
LAR_RS00665	157658..159338	+	559	WP_003669712.1	LAR_0126	ilvB	acetolactate synthase	carbon metabolism	270	191	232	175	137	149	248	257	242	254	180	203	245	238	261	133	185	232	168	198	250	597	647	858	7.69384	7.24637	7.55426	7.43018	7.26729	7.28087	7.80395	7.96356	7.85353	7.87046	7.65654	7.77859	7.91308	7.99334	7.7608	7.41418	7.62558
LAR_RS00670	159354..160071	+	238	WP_011953372.1	LAR_0127	alsD	alpha-acetolactate decarboxylase	carbon metabolism	210	198	162	146	134	132	210	178	166	219	163	193	195	189	204	109	147	167	183	149	187	454	492	534	7.33326	7.29797	7.03944	7.17046	7.23556	7.10729	7.56517	7.43623	7.31256	7.65754	7.51416	7.70605	7.58531	7.66224	7.40718	7.12894	7.29576
LAR_RS00675	160255..160741	+	161	WP_003665424.1	LAR_0128	purE	5-(carboxyamino)imidazole ribonucleotide mutase / phosphoribosylaminoimidazole carboxylase I	nucleotide metabolism	129	115	82	54	45	25	33	23	29	40	30	28	58	49	36	54	53	77	85	54	76	243	203	221	6.63585	6.5207	6.06781	5.75248	5.68013	4.75085	4.93561	4.53913	4.83775	5.23631	5.10689	4.9611	5.8536	5.73491	4.94381	6.1261	5.8402
LAR_RS00680	160703..161858	+	384	WP_003669715.1	LAR_0129	purK	5-(carboxyamino)imidazole ribonucleotide synthase / phosphoribosylaminoimidazole carboxylase ATPase subunit	nucleotide metabolism	305	212	180	84	62	63	84	72	92	74	54	91	135	102	117	74	92	169	138	121	182	538	529	488	7.86889	7.39592	7.19035	6.38032	6.13474	6.05159	6.25462	6.14263	6.46836	6.10614	5.93616	6.62911	7.05813	6.77848	6.61143	6.57507	6.62512
LAR_RS00685	161929..163225	+	431	WP_003669716.1	LAR_0130	purB	adenylosuccinate lyase	nucleotide metabolism	11735	10336	10284	5844	5597	6259	5557	4862	4657	4948	3712	3852	5153	4567	6254	4654	6020	7666	6760	5143	6695	14975	12536	12990	13.1287	12.995	13.0169	12.4836	12.6105	12.6643	12.2837	12.1998	12.1139	12.1485	12.0158	12.0184	12.3019	12.2502	12.3371	12.5349	12.6426
LAR_RS00690	163448..164168	+	239	WP_003669718.1	LAR_0131	purC	phosphoribosylaminoimidazolesuccinocarboxamide synthase	nucleotide metabolism	23	25	30	10	10	10	10	2	2	9	3	3	16	6	8	6	10	18	11	18	9	36	26	31	4.21354	4.37455	4.65395	3.43271	3.60547	3.50714	3.31769	1.55323	1.53763	3.21046	2.11972	2.08073	4.05967	2.8873	2.92927	3.11262	3.53862
LAR_RS00695	164168..164417	+	82	WP_003669720.1	LAR_0132	purS	phosphoribosylformylglycinamidine synthase	nucleotide metabolism	11	3	2	1	1	1	4	0	0	5	2	0	5	3	5	2	2	9	11	5	3	15	9	9	3.23184	1.75239	1.38499	0.985365	1.08215	1.02643	2.19795	0	0	2.48205	1.69186	0	2.56038	2.07019	2.36058	1.82776	1.64345
LAR_RS00700	164417..165098	+	226	WP_003669722.1	LAR_0133	purQ	phosphoribosylformylglycinamidine synthase subunit PurQ	nucleotide metabolism	17	24	20	9	14	7	5	7	5	11	10	3	9	4	11	5	8	7	14	9	13	24	27	19	3.80463	4.31855	4.09736	3.29548	4.05663	3.04594	2.45557	2.95821	2.52556	3.47134	3.60332	2.08073	3.29536	2.39668	3.3361	2.88257	3.2474
LAR_RS00705	165101..167330	+	742	WP_003669724.1	LAR_0134	purL	phosphoribosylformylglycinamidine synthase subunit PurL	nucleotide metabolism	62	34	51	11	12	15	15	23	10	12	15	9	20	17	18	11	21	27	30	19	25	56	48	36	5.59441	4.79963	5.39569	3.55802	3.84862	4.04917	3.85359	4.53913	3.3945	3.58599	4.14816	3.41827	4.36419	4.25777	3.98994	3.90921	4.54247
LAR_RS00710	167305..168760	+	484	WP_003669725.1	LAR_0135	purF	amidophosphoribosyltransferase	nucleotide metabolism	16	23	23	9	9	15	10	5	6	8	9	6	4	15	8	3	10	13	5	4	13	16	23	28	3.7236	4.26029	4.28796	3.29548	3.46658	4.04917	3.31769	2.54519	2.74621	3.05988	3.46445	2.89926	2.29834	4.08722	2.92927	2.27046	3.53862
LAR_RS00715	168764..169802	+	345	WP_003669727.1	LAR_0136	purM	phosphoribosylformylglycinamidine cyclo-ligase	nucleotide metabolism	14	12	18	9	5	4	10	3	6	9	6	11	7	10	11	6	6	8	9	7	11	11	8	16	3.54647	3.3891	3.95469	3.29548	2.71938	2.36399	3.31769	1.96426	2.74621	3.21046	2.9434	3.68303	2.97418	3.54409	3.3361	3.11262	2.88213
LAR_RS00720	169811..170384	+	190	WP_003669728.1	LAR_0137	purN	phosphoribosylglycinamide formyltransferase	nucleotide metabolism	10	10	8	3	2	5	7	3	2	5	5	4	3	4	6	1	3	8	4	1	6	15	10	12	3.10961	3.15335	2.89662	1.97799	1.69348	2.62875	2.86383	1.96426	1.53763	2.48205	2.71739	2.40788	1.97789	2.39668	2.57602	1.18582	2.06564
LAR_RS00725	170387..171926	+	512	WP_003669729.1	LAR_0138	purH	bifunctional phosphoribosylaminoimidazolecarboxamide formyltransferase/inosine monophosphate cyclohydrolase	nucleotide metabolism	44	42	32	27	20	28	36	30	35	29	19	32	32	30	38	16	29	25	14	10	20	46	48	49	5.11181	5.09458	4.74347	4.779	4.54496	4.9086	5.0572	4.90791	5.10038	4.78681	4.47197	5.14794	5.01575	5.04415	5.01934	4.41946	4.99095
LAR_RS00730	171941..173201	+	419	WP_003669731.1	LAR_0139	purD	phosphoribosylamine--glycine ligase	nucleotide metabolism	74	58	35	37	33	23	48	37	44	26	21	47	56	34	63	31	30	30	28	22	28	60	53	59	5.84481	5.54855	4.86813	5.21929	5.24287	4.63521	5.46137	5.20135	5.4219	4.63528	4.61015	5.68948	5.80386	5.21957	5.73093	5.34065	5.03835
LAR_RS00735	173296..173983	+	228	WP_003665449.1	LAR_0140	gpmA	phosphoglyceromutase	carbon metabolism	62730	65612	65371	42315	43006	54546	39605	40065	37040	45483	42574	37987	38436	35054	47533	35244	46797	63745	50417	50596	67338	127824	109096	113015	15.5469	15.6611	15.685	15.3395	15.5521	15.7876	15.1167	15.2422	15.1053	15.3487	15.5352	15.3199	15.2007	15.1902	15.2629	15.4555	15.601
LAR_RS00740	174150..175200	+	349	WP_003669733.1	LAR_0141		hypothetical protein		7766	7803	7889	9762	8376	9749	8285	7624	6320	7425	6121	5818	5312	5148	7619	7656	8116	6136	4764	2623	2085	3367	2783	2800	12.5332	12.5895	12.6344	13.2237	13.1921	13.3036	12.8598	12.8487	12.5544	12.734	12.7373	12.6132	12.3458	12.4229	12.6218	13.2529	13.0736
LAR_RS00745	175552..176803	+	416	WP_011953375.1	LAR_0142	tyrS	tyrosine--tRNA ligase	translation	2537	2187	1996	1561	1232	1199	1439	1166	1179	1073	926	880	1762	1515	1866	991	1081	933	616	310	224	238	186	232	10.9197	10.755	10.6524	10.5798	10.4277	10.2812	10.3352	10.1408	10.133	9.94449	10.0138	9.88955	10.7543	10.6588	10.5929	10.3043	10.1663
LAR_RS00750									99356	19179	20705	55275	55300	31973	55186	42275	59701	37057	15327	47945	82527	64902	45977	42961	52120	110949	9781	52694	109669	72519	28735	153139	16.2104	13.8867	14.0264	15.7249	15.9149	15.017	15.5953	15.3197	15.7939	15.0531	14.0614	15.6558	16.303	16.0788	15.2149	15.7412	15.7564
LAR_RS00755									580	273	393	271	196	199	140	298	112	252	170	195	252	131	371	167	137	205	104	128	226	203	319	514	8.7932	7.75884	8.31152	8.05815	7.78115	7.69599	6.98401	8.17631	6.74924	7.8591	7.5745	7.72085	7.95356	7.13657	8.2662	7.74087	7.19478
LAR_RS00760									643	355	459	323	270	271	245	355	225	375	270	275	323	192	506	201	201	307	176	173	285	285	328	631	8.94165	8.13622	8.53483	8.31052	8.24146	8.13966	7.78647	8.42801	7.74892	8.43053	8.23912	8.21482	8.31039	7.68484	8.71267	8.00708	7.74467
LAR_RS00765									99822	25710	28112	75890	53981	34552	69702	49345	75674	41701	16561	59252	100948	80968	65383	44212	61190	103017	10652	51345	102518	69955	37625	160325	16.2171	14.3095	14.4675	16.1822	15.8801	15.1289	15.9322	15.5428	16.1359	15.2234	14.1731	15.9613	16.5937	16.3979	15.7229	15.7826	15.9879
LAR_RS00770									295	91	225	348	191	101	201	213	100	136	75	120	234	88	203	117	101	159	51	144	236	127	125	3064	7.821	6.18714	7.5103	8.41775	7.74404	6.72431	7.50231	7.69384	6.58735	6.97457	6.40348	7.02468	7.84709	6.56758	7.40013	7.23041	6.75847
LAR_RS00775									39	32	27	23	43	17	32	17	12	28	20	10	35	25	64	12	15	18	9	7	15	3	9	43	4.94312	4.7154	4.5083	4.55678	5.61585	4.21945	4.89268	4.12477	3.63449	4.73805	4.54271	3.55672	5.1412	4.78983	5.75323	4.02672	4.08159
LAR_RS00780	182782..182971	+	62	WP_003667102.1	LAR_0143		hypothetical protein		9	14	13	11	10	14	10	14	15	12	14	11	13	18	21	7	9	7	9	4	4	10	6	13	2.97606	3.59169	3.52056	3.55802	3.60547	3.95585	3.31769	3.86227	3.93299	3.58599	4.05443	3.68303	3.77993	4.33604	4.1993	3.31099	3.40034
LAR_RS00785	182960..183317	+	118	WP_003667088.1	LAR_0144		transposase	parasitic element	46	36	40	40	31	38	43	48	47	58	46	46	50	38	60	36	37	32	30	23	20	29	25	23	5.17412	4.87921	5.05459	5.32886	5.15513	5.33647	5.30647	5.56785	5.5149	5.76044	5.70893	5.65906	5.64346	5.37595	5.6619	5.55143	5.33258
LAR_RS00790	183383..184913	+	509	WP_003667087.1	LAR_0145		transposase	parasitic element	484	432	371	382	359	369	443	444	448	541	473	378	409	402	458	297	319	314	317	231	246	659	490	440	8.5328	8.41852	8.22868	8.55186	8.6513	8.58363	8.63807	8.74991	8.73915	8.95798	9.04595	8.67245	8.65	8.74727	8.56924	8.56853	8.40854
LAR_RS00795	185195..185753	+	185	WP_003667106.1	-		transposase	parasitic element	35	33	42	39	38	29	26	24	28	17	32	26	26	25	25	36	27	19	10	13	16	27	20	19	4.79235	4.75813	5.12291	5.29325	5.44138	4.95756	4.60429	4.59794	4.78892	4.05272	5.19738	4.85774	4.72644	4.78983	4.43822	5.55143	4.89121
LAR_RS00800	186345..187314	-	322	WP_003667110.1	LAR_0146		integrase	parasitic element	977	1101	1072	752	721	861	907	889	1028	816	755	886	705	671	877	582	743	875	753	677	774	1178	1099	1070	9.54419	9.76567	9.75634	9.52713	9.65551	9.80387	9.67001	9.74986	9.93551	9.54994	9.71956	9.89934	9.43402	9.48504	9.50465	9.53723	9.62592
LAR_RS00805	187513..188230	+	238	WP_011953376.1	LAR_0147		ADP-ribose sensing transcriptional regulator of NAD biosynthesis NrtR	transcription factor	396	331	324	425	385	414	571	593	523	862	680	621	822	815	674	453	445	600	614	528	687	1088	1026	970	8.24416	8.03561	8.03395	8.70536	8.75193	8.74923	9.00344	9.16654	8.96198	9.62896	9.56881	9.38727	9.65523	9.76517	9.12542	9.17627	8.88758
LAR_RS00810	188331..189765	+	477	WP_003667112.1	LAR_0148	pncB	nicotinate phosphoribosyltransferase	cofactor synthesis	827	815	778	748	563	525	869	738	944	615	450	632	434	371	452	439	422	284	260	133	119	252	220	240	9.30407	9.33231	9.29451	9.51944	9.29915	9.09121	9.60834	9.48164	9.81266	9.14259	8.97417	9.41256	8.73539	8.63177	8.55026	9.13106	8.81119
LAR_RS00815	189780..190326	+	181	WP_003673304.1	LAR_0149	pncA	isochorismatase / pyrazinamidase/nicotinamidase	cofactor synthesis	234	275	275	220	139	126	271	197	292	196	150	170	139	146	177	117	161	148	103	50	60	109	86	96	7.48846	7.76933	7.79837	7.75862	7.28807	7.04067	7.93135	7.58174	8.12342	7.4983	7.39493	7.52392	7.09994	7.29191	7.20366	7.23041	7.4262
LAR_RS00820	190772..191771	+	332	WP_012390489.1	LAR_0150	draG	ADP-ribosylglycohydrolase		373	370	358	227	150	140	299	294	366	265	182	260	185	175	228	160	181	201	148	94	105	149	107	182	8.15813	8.19572	8.17739	7.8036	7.39727	7.19158	8.07265	8.15688	8.44825	7.93136	7.6724	8.13418	7.50977	7.55177	7.56675	7.67939	7.5942
LAR_RS00825	191790..193143	+	450	WP_003667117.1	LAR_0151		allantoin permease / purine-cytosine permease	transport	574	635	565	400	311	294	605	478	639	420	344	478	369	327	375	291	388	419	384	255	330	410	336	398	8.77823	8.9729	8.83386	8.61811	8.44478	8.25679	9.08673	8.85613	9.25046	8.59358	8.58754	9.01033	8.50191	8.45013	8.28162	8.53917	8.69028
LAR_RS00830	193148..194036	+	295	WP_003667118.1	LAR_0152	yegV	ribokinase	carbon metabolism	513	539	563	385	238	317	508	384	589	422	362	439	288	278	315	249	333	306	362	246	299	342	273	339	8.61653	8.73694	8.82875	8.56311	8.0601	8.36511	8.83513	8.54098	9.13311	8.60041	8.66093	8.88779	8.14548	8.21665	8.03096	8.31495	8.47032
LAR_RS00835	194163..194409	+	81	WP_003667119.1	LAR_0153		HxlR family transcriptional regulator	transcription factor	162	172	152	106	75	86	132	113	155	116	90	127	91	66	85	60	104	111	104	93	76	113	82	79	6.96151	7.09626	6.94824	6.71233	6.4058	6.49474	6.89981	6.78546	7.21429	6.74707	6.66367	7.10586	6.49433	6.1576	6.156	6.27604	6.80031
LAR_RS00840	194827..196150	+	440	WP_003667120.1	LAR_0154		MFS transporter	transport	498	533	544	470	395	425	590	626	545	779	595	483	583	504	683	356	510	500	395	316	408	998	808	1020	8.57383	8.72083	8.77933	8.85023	8.78884	8.78698	9.05058	9.24454	9.0213	9.48309	9.37644	9.02532	9.16032	9.07282	9.14452	8.82932	9.08389
LAR_RS00845	196308..197049	-	246	WP_003667121.1	LAR_0155	bacC	short-chain dehydrogenase / predicted bacilysin biosynthesis oxidoreductase		1998	2015	1901	2255	2040	2109	2357	2514	3172	2378	2159	2494	1969	1784	2189	2135	2249	2302	2554	1889	1865	2583	2059	2029	10.5753	10.6369	10.5821	11.1101	11.1549	11.0954	11.0467	11.2485	11.5601	11.0918	11.2343	11.3914	10.9144	10.8945	10.8231	11.411	11.2225
LAR_RS00850	197156..197384	+	75	WP_003667122.1	LAR_0156		hypothetical protein		197	167	199	196	162	161	168	157	180	131	138	138	103	76	141	130	141	139	126	117	107	282	228	268	7.24165	7.05401	7.33418	7.59278	7.50767	7.39192	7.24514	7.25623	7.42866	6.92097	7.27539	7.22487	6.67118	6.35847	6.8781	7.38146	7.23602
LAR_RS00855	197462..198113	+	216	WP_011953377.1	LAR_0157		NADH-flavin reductase	redox stress response	2707	2771	2513	2586	2386	2775	5564	6053	7620	11637	10134	11030	14087	13647	12543	2935	3561	5208	5695	4689	6872	8741	8014	8673	11.0132	11.0963	10.9845	11.3077	11.3808	11.4912	12.2855	12.5158	12.8242	13.3822	13.4646	13.5359	13.7526	13.8292	13.341	11.8699	11.8853
LAR_RS00860	198178..198412	-	77	WP_003665459.1	LAR_0158		cytochrome b5	energy metabolism	573	461	558	576	540	612	698	778	772	881	755	801	707	630	831	484	600	675	999	1000	1222	2323	1875	1621	8.77572	8.51199	8.81591	9.14306	9.23907	9.31205	9.29267	9.55768	9.52283	9.66038	9.71956	9.75399	9.4381	9.39421	9.42703	9.27161	9.31795
LAR_RS00865	198554..199973	-	472	WP_003667124.1	LAR_0159	nhaC	sodium:proton antiporter	transport	51	48	59	43	28	42	79	62	48	106	82	59	118	117	87	35	40	33	34	17	27	61	46	77	5.31906	5.28194	5.60126	5.43069	5.01262	5.47746	6.16728	5.93019	5.54462	6.61827	6.53076	6.01184	6.86552	6.97473	6.18908	5.51167	5.44237
LAR_RS00875	201950..202493	-	180	WP_003667127.1	LAR_0160		esterase		316	356	395	524	425	468	374	379	429	572	499	496	420	384	496	332	298	301	222	182	163	195	183	194	7.91979	8.14027	8.31882	9.00681	8.89422	8.92572	8.39447	8.52213	8.67678	9.03821	9.123	9.06356	8.6882	8.68133	8.68394	8.72885	8.31059
LAR_RS00880	202504..202906	-	133	WP_003667129.1	LAR_0161	psiE	phosphate-starvation-inducible protein PsiE	phosphate metabolism	132	179	200	208	209	187	180	212	187	343	283	261	235	201	266	124	147	112	86	58	65	134	85	115	6.66868	7.1534	7.34136	7.67808	7.87339	7.60671	7.34404	7.68708	7.48339	8.30224	8.30674	8.1397	7.85322	7.75062	7.78805	7.3137	7.29576
LAR_RS00885	203037..203808	+	256	WP_003667130.1	LAR_0162	tpiA	triose-phosphate isomerase	carbon metabolism	2816	2350	2435	3617	3412	3809	3211	3050	4018	1893	1663	2445	2184	2070	3158	3154	3698	5041	3629	3388	5394	6067	6384	8191	11.0701	10.8586	10.939	11.7916	11.8966	11.948	11.4926	11.5272	11.9011	10.7629	10.8579	11.3628	11.0639	11.1089	11.3516	11.9737	11.9398
LAR_RS00890									174	185	146	210	215	200	210	187	264	172	128	187	162	174	222	200	239	288	222	189	296	308	286	343	7.06381	7.20063	6.89062	7.69182	7.91405	7.70319	7.56517	7.50699	7.97854	7.31097	7.16759	7.66071	7.31936	7.54355	7.52848	7.99991	7.99341
LAR_RS00895	204085..205039	+	317	WP_003667132.1	LAR_0163		aldo/keto reductase		256	231	209	181	138	131	187	209	174	187	131	172	204	153	197	159	173	201	179	124	181	361	377	421	7.6174	7.51905	7.40448	7.47854	7.27772	7.09639	7.39875	7.66662	7.38004	7.43087	7.20078	7.5407	7.65007	7.35906	7.35711	7.67039	7.52933
LAR_RS00900	205038..205539	+	166	WP_003667133.1	LAR_0164		phosphoesterase		199	156	168	112	123	109	179	119	136	150	113	125	135	148	160	107	125	170	122	98	140	285	272	317	7.25613	6.95648	7.09152	6.79102	7.11284	6.83328	7.33605	6.85944	7.02698	7.11486	6.9891	7.08313	7.05813	7.31142	7.05902	7.10241	7.06348
LAR_RS00905	205559..208409	+	949	WP_003667135.1	LAR_0165		helicase		1329	1204	1224	917	790	783	976	911	824	856	654	814	850	812	1049	758	907	1067	904	702	890	1801	1595	1709	9.98759	9.89455	9.94743	9.81296	9.78721	9.66703	9.77567	9.78509	9.61675	9.6189	9.51264	9.77719	9.7035	9.75985	9.76269	9.91796	9.91333
LAR_RS00910	208470..208758	+	95	WP_003667137.1	LAR_0166		hypothetical protein		892	1003	925	980	892	905	1756	1988	2994	3119	3082	3414	2815	2791	2644	921	1306	1845	1910	2027	2697	4342	4190	4289	9.41306	9.63134	9.54383	9.90872	9.96221	9.8757	10.6223	10.91	11.4768	11.483	11.7476	11.8443	11.4299	11.5399	11.0954	10.1987	10.4389
LAR_RS00915	208884..210240	-	451	WP_003667138.1	LAR_0167	rclA	pyridine nucleotide-disulfide oxidoreductase	redox stress response	3289	2687	2381	2716	1989	1817	4687	4994	3953	12835	8605	7481	14081	14156	13210	3172	3209	3809	5002	2874	3391	5160	4589	4739	11.294	11.0519	10.9067	11.3784	11.1183	10.8805	12.0381	12.2384	11.8775	13.5235	13.2286	12.9759	13.752	13.8821	13.4157	11.9819	11.7352
LAR_RS00920	210526..210847	+	106	WP_003667139.1	LAR_0168		membrane protein	cell wall	17020	22584	20673	23070	20027	23196	24745	26110	31244	30485	30782	32797	24402	23976	35375	15396	17248	15852	12349	8916	8679	16934	13798	14785	13.6651	14.1225	14.0241	14.4644	14.4496	14.554	14.4382	14.6245	14.8598	14.7715	15.0674	15.108	14.5452	14.6422	14.8367	14.2608	14.1611
LAR_RS00925	210955..211660	+	234	WP_003667140.1	LAR_0169		hypothetical protein		955	875	970	376	386	448	743	800	736	1473	1272	1060	1209	1162	1107	368	520	699	842	799	1619	8926	8225	10601	9.51137	9.43464	9.61227	8.52908	8.75566	8.86285	9.38266	9.59786	9.45403	10.4012	10.4714	10.1578	10.2113	10.2764	9.84024	8.87704	9.11185
LAR_RS00930	211735..212470	+	244	WP_003667142.1	LAR_0170		peptidase M10	proteostasis	819	903	877	807	650	776	785	798	795	1025	894	811	890	881	1002	551	715	718	810	736	1415	6768	6547	7838	9.29006	9.48002	9.46706	9.62883	9.50615	9.65409	9.46188	9.59426	9.56513	9.87853	9.9631	9.77187	9.76976	9.87739	9.69664	9.45837	9.57057
LAR_RS00935	212653..214462	-	602	WP_003667144.1	LAR_0171		cobalt ABC transporter ATP-binding protein / putative cadmium-translocating P-type ATPase very similar to iron exporter PfeT of B. subtilis.	metal homeostasis	1169	1272	1290	1066	964	1125	1472	1394	1350	1497	1257	1054	1023	932	1360	821	1083	1223	1098	907	1085	1642	1417	1393	9.80271	9.97373	10.0231	10.03	10.0741	10.1893	10.3679	10.3982	10.3283	10.4245	10.4543	10.1496	9.97048	9.95849	10.1369	10.033	10.1689
LAR_RS00940	214565..215753	+	395	WP_003667146.1	LAR_0172	deoB	phosphopentomutase	carbon metabolism	368	424	438	334	277	312	612	641	414	576	406	395	283	299	413	225	318	261	184	153	170	371	268	270	8.13873	8.39163	8.46745	8.35869	8.27826	8.34224	9.10329	9.27865	8.62556	9.04825	8.82604	8.73576	8.1203	8.32137	8.42045	8.16921	8.40402
LAR_RS00950	216828..217284	-	151	WP_035164406.1	-		BadM-family repressor with a conserved Cys and His	transcription factor	2748	3116	3694	2722	2491	3318	4587	4182	4140	3387	2812	3192	2041	1897	3454	1982	2343	1948	1520	1063	839	1633	1333	1403	11.0349	11.2655	11.54	11.3816	11.4429	11.7489	12.007	11.9825	11.9442	11.6018	11.6154	11.7473	10.9662	10.9831	11.4808	11.3037	11.2816
LAR_RS00955	217431..218331	+	299	WP_003667152.1	LAR_0175	opuC	glycine betaine/choline ABC transporter substrate binding component	transport	26027	26572	27735	31124	28844	34547	34801	33336	29185	24511	20320	20775	13704	13830	23218	24916	31608	31226	24029	18363	17901	21053	18178	20114	14.2778	14.3571	14.4481	14.8964	14.9759	15.1287	14.9302	14.977	14.7614	14.4568	14.4682	14.4493	13.7129	13.8485	14.2293	14.9552	15.0349
LAR_RS00960	218397..219063	+	221	WP_003667153.1	LAR_0176	opuB	glycine betaine/choline ABC transporter permease component	transport	1812	1769	1865	2099	1563	1740	3142	2826	2294	2373	1717	1654	1486	1466	2046	1379	1679	1543	1059	686	840	1912	1783	2412	10.4344	10.4492	10.5545	11.0068	10.7708	10.8181	11.4613	11.4172	11.0927	11.0888	10.9039	10.7992	10.5087	10.6114	10.7257	10.7806	10.8011
LAR_RS00965	219037..219808	+	256	WP_003667154.1	LAR_0177	opuA	glycine betaine/choline ABC transporter ATP-binding component	transport	2619	2653	2426	2829	2270	2390	4249	3844	3158	3312	2393	2236	2193	2088	2685	2114	2635	2644	1882	1238	1522	2859	2728	3391	10.9656	11.0335	10.9337	11.4372	11.3089	11.2758	11.8966	11.8609	11.5537	11.5696	11.3827	11.234	11.0698	11.1214	11.1176	11.3967	11.451
LAR_RS00970	219800..220439	+	212	WP_003667156.1	LAR_0178	opuD	glycine betaine/choline ABC transporter permease component	transport	3201	2601	2684	3084	2458	2572	4384	3810	3295	3218	2177	2170	2249	2108	2526	2550	2945	3062	2443	1740	1979	2937	2885	3421	11.2549	11.005	11.0794	11.5616	11.4237	11.3816	11.9417	11.8481	11.6149	11.528	11.2462	11.1908	11.1062	11.1352	11.0296	11.6671	11.6114
LAR_RS00975	220510..220939	+	142	WP_003665495.1	LAR_0179	msrB	peptide methionine sulfoxide reductase - induced in the mouse gut and required for survival there	redox stress response	3886	3183	2917	4135	3640	3395	8452	8661	9486	11267	9216	10356	8617	7945	9601	5878	6442	9623	10149	8132	11418	12283	11485	12255	11.5346	11.2962	11.1995	11.9846	11.9899	11.782	12.8885	13.0326	13.1402	13.3355	13.3276	13.445	13.0436	13.0489	12.9554	12.8717	12.7404
LAR_RS00980	221002..222355	-	450	WP_003667159.1	LAR_0180	eriC	ClC family H(+)/Cl(-) exchange transporter	transport	1698	1619	1463	1594	1322	1478	1481	1330	1398	1473	1177	1254	1447	1278	1368	1288	1384	1138	1186	725	724	1602	1364	1218	10.3408	10.3214	10.2045	10.6099	10.5293	10.5828	10.3767	10.3305	10.3786	10.4012	10.3595	10.4001	10.4703	10.4136	10.1454	10.6822	10.5225
LAR_RS00985	222686..223832	-	381	WP_003667161.1	LAR_0181	hmrB	succinyl-diaminopimelate desuccinylase	cell wall	211	280	245	231	198	257	344	317	266	259	219	179	283	278	462	193	238	203	123	111	134	214	158	179	7.34007	7.7952	7.63251	7.82869	7.79573	8.06342	8.27421	8.26518	7.98938	7.89846	7.9382	7.59795	8.1203	8.21665	8.58175	7.94872	7.98739
LAR_RS00990	223850..224558	-	235	WP_003667163.1	LAR_0182	metP	methionine ABC transporter permease	transport	116	125	120	130	131	117	200	164	130	143	114	100	168	149	236	105	94	103	54	39	38	83	74	76	6.48422	6.63974	6.61032	7.00423	7.20311	6.9346	7.49516	7.31876	6.9624	7.04642	7.00171	6.76386	7.3715	7.32107	7.61624	7.07539	6.65584
LAR_RS00995	224532..225597	-	354	WP_003667164.1	LAR_0183	metN	methionine ABC transporter ATP-binding protein	transport	153	204	195	175	157	156	211	199	125	179	142	131	230	204	310	103	114	113	48	26	35	83	63	82	6.87973	7.34076	7.30507	7.43018	7.46269	7.34668	7.57198	7.59624	6.90628	7.36817	7.31635	7.15028	7.82233	7.7719	8.00797	7.04785	6.93163
LAR_RS01000	225609..226461	-	283	WP_003667165.1	LAR_0184	metQ	D-methionine transport system substrate-binding protein	transport	169	196	183	205	169	190	233	190	135	162	148	137	217	199	288	110	115	63	46	29	36	121	75	84	7.02206	7.28341	7.21403	7.65723	7.56837	7.62955	7.71435	7.52983	7.01642	7.22512	7.37569	7.21444	7.73877	7.73626	7.9022	7.14202	6.94413
LAR_RS01005	226981..227914	+	310	WP_011953379.1	LAR_0185		L-lactate dehydrogenase / L-2-hydroxyisocaproate dehydrogenase	carbon metabolism	426	413	481	608	569	775	1135	1040	487	1159	797	472	584	676	920	433	526	784	457	513	672	1514	1395	2002	8.34918	8.35383	8.60219	9.22093	9.31442	9.65224	9.99317	9.97594	8.8593	10.0556	9.79758	8.99214	9.16279	9.49573	9.57361	9.11124	9.12837
LAR_RS01010	228060..229257	+	398	WP_003667167.1	LAR_0186		tetracycline resistance MFS efflux pump	transport	210	141	127	142	121	120	171	158	101	164	101	89	172	137	156	111	93	74	62	26	46	132	89	106	7.33326	6.81186	6.6913	7.13066	7.08936	6.97083	7.27051	7.26533	6.60156	7.2427	6.82848	6.59737	7.40525	7.20073	7.02277	7.15498	6.64056
LAR_RS01015	229338..229632	-	97	WP_003667168.1	-		FMN-binding protein		96	130	117	126	123	152	181	159	173	142	132	131	121	100	165	100	98	52	67	28	36	55	50	30	6.21456	6.69576	6.57417	6.9595	7.11284	7.30944	7.35199	7.27437	7.37178	7.03637	7.21168	7.15028	6.90143	6.75017	7.10308	7.00554	6.71538
LAR_RS01020	229643..230285	-	213	WP_003667169.1	LAR_0187		endonuclease III	DNA repair	164	178	178	179	190	243	293	260	239	211	191	185	150	126	190	115	112	94	71	44	27	65	51	60	6.97907	7.14537	7.17434	7.4626	7.7365	7.98292	8.04352	7.98024	7.83561	7.60413	7.7417	7.64527	7.20905	7.08083	7.30524	7.20571	6.9063
LAR_RS01025	230582..232055	+	490	WP_011953380.1	LAR_0188		\amino acid permease / basic amino acid/polyamine antiporter, APA family \""	transport	644	594	541	877	672	796	1263	984	700	685	477	488	812	656	752	425	377	280	176	132	167	539	450	573	8.94389	8.8768	8.77137	9.74869	9.5541	9.69076	10.1472	9.89617	9.38179	9.29785	9.05807	9.04014	9.6376	9.45247	9.28314	9.08439	8.64889
LAR_RS01030	232008..233379	+	456	WP_003667171.1	LAR_0189	puuE	aspartate aminotransferase family protein	carbon metabolism	565	476	425	715	518	586	1094	916	805	616	475	503	831	744	738	464	434	349	194	160	204	431	439	543	8.75549	8.55806	8.42411	9.45444	9.17917	9.24952	9.94015	9.79297	9.58314	9.14493	9.05202	9.08374	9.67092	9.63383	9.25607	9.21083	8.85155
LAR_RS01035									9	10	8	28	13	23	30	33	20	19	14	18	23	16	16	15	16	12	13	9	9	12	9	11	2.97606	3.15335	2.89662	4.82959	3.95637	4.63521	4.80281	5.04104	4.32422	4.204	4.05443	4.34917	4.55665	4.17502	3.83132	4.33083	4.16937
LAR_RS01040	233661..234831	+	389	WP_003667172.1	LAR_0190		sodium:proton antiporter	transport	3190	2813	2675	2408	1942	1806	2387	1903	1831	1940	1479	1774	2445	2178	2484	1748	2126	2032	1667	811	971	1317	1329	1610	11.25	11.118	11.0746	11.2048	11.0839	10.8717	11.0649	10.847	10.7677	10.7982	10.6888	10.9002	11.2267	11.1823	11.0054	11.1225	11.1414
LAR_RS01045	234843..237162	+	772	WP_003667173.1	LAR_0191	uvrD	ATP-dependent DNA helicase	DNA repair	6023	5809	5279	4871	3705	3943	5340	4102	4077	3840	2960	3383	4218	3751	4914	3316	4208	4444	4293	2509	2557	2860	2418	2708	12.1666	12.1638	12.055	12.2209	12.0155	11.9978	12.2262	11.9546	11.9221	11.7829	11.6893	11.8311	12.0131	11.9663	11.9893	12.046	12.1261
LAR_RS01050	237249..237693	+	147	WP_003667174.1	LAR_0192	ndk	nucleoside-diphosphate kinase	nucleotide metabolism	7684	8018	8263	7168	6411	7397	4844	4435	5928	6420	6388	6406	6821	5838	6674	3913	4907	5091	4259	3456	4481	9844	7574	8918	12.5179	12.6287	12.7013	12.7781	12.8064	12.9053	12.0856	12.0672	12.462	12.5242	12.7989	12.7521	12.7064	12.6043	12.4308	12.2848	12.3478
LAR_RS01055	237744..238704	-	319	WP_003667175.1	LAR_0193	yhdJ	DNA methylase N-4		1180	1116	1257	1351	1248	1280	1176	1154	1122	1215	1080	1032	1089	1030	1186	840	979	819	689	549	883	3147	3030	3197	9.81621	9.78517	9.98578	10.3715	10.4463	10.3754	10.0443	10.1259	10.0616	10.1236	10.2355	10.1192	10.0606	10.1026	9.93959	10.066	10.0234
LAR_RS01060	238981..240004	+	340	WP_003667176.1	LAR_0194	trpS	tryptophan--tRNA ligase	translation	3283	2896	2681	1839	1717	1838	1707	1690	1623	2021	1759	1614	2059	1717	2054	1452	1661	1692	1531	929	972	1984	1535	1734	11.2914	11.1599	11.0778	10.8161	10.9063	10.8971	10.5815	10.6758	10.5938	10.8572	10.9388	10.7639	10.9789	10.8393	10.7313	10.855	10.7855
LAR_RS01065	240147..241089	+	313	WP_003667177.1	LAR_0195	ppx3	exopolyphosphatase catalytic domain	phosphate metabolism	1314	1235	1100	865	832	781	1362	1240	1268	1524	1124	1223	1174	1144	1209	704	812	953	899	727	815	1850	1414	1451	9.97123	9.93119	9.7935	9.72884	9.86186	9.66335	10.256	10.2295	10.2379	10.4503	10.2931	10.364	10.1689	10.2539	9.96727	9.81145	9.75388
LAR_RS01070	241081..242344	+	420	WP_003667179.1	LAR_0196	mvaA	\hydroxymethylglutaryl-CoA reductase, degradative\""	carbon metabolism	1973	1752	1927	1366	1217	1314	1757	1686	1802	1740	1404	1558	1606	1492	1806	1032	1260	1613	1279	1043	1168	2074	1866	2014	10.5572	10.4352	10.6017	10.3874	10.41	10.4132	10.6231	10.6724	10.7446	10.6414	10.6138	10.713	10.6206	10.6368	10.5458	10.3627	10.3872
LAR_RS01075	242336..243296	+	319	WP_003667180.1	LAR_0197		hypothetical protein		1840	1990	2086	1441	1408	1428	1611	1580	1675	1586	1409	1476	1313	1351	1956	1173	1420	1928	1571	1341	1672	2251	1986	2039	10.4566	10.6189	10.716	10.4645	10.6202	10.5331	10.498	10.5788	10.6393	10.5078	10.6189	10.635	10.3302	10.4937	10.6608	10.5474	10.5595
LAR_RS01080	243301..244000	+	232	WP_003667181.1	LAR_0198	npdA	SIR2 NAD-dependent protein deacetylase		1769	2010	1867	1572	1439	1612	1758	1614	1757	1670	1489	1524	1322	1374	2051	1240	1567	1868	1711	1445	1774	2443	2018	1961	10.3998	10.6333	10.556	10.5899	10.6516	10.7079	10.6239	10.6095	10.7082	10.5822	10.6985	10.6812	10.3401	10.518	10.7292	10.6274	10.7015
LAR_RS01085	244448..245297	+	282	WP_011953383.1	LAR_0200		hypothetical protein		180	218	225	130	112	134	152	147	145	165	160	148	133	161	224	83	130	149	124	99	134	219	203	204	7.11236	7.43595	7.5103	7.00423	6.97871	7.12882	7.10175	7.16192	7.11874	7.25141	7.48751	7.32514	7.03676	7.43215	7.54135	6.73902	7.11965
LAR_RS01090	245374..247402	+	675	WP_003667184.1	LAR_0201	metG	methionine--tRNA ligase	translation	5621	5883	5809	8288	6592	7143	7789	6898	7022	4696	4107	4612	4277	4062	6006	4765	4367	2914	2610	1360	1298	2012	1707	1945	12.067	12.1821	12.193	12.9876	12.8466	12.8549	12.7707	12.7043	12.7063	12.0731	12.1617	12.2781	12.0332	12.0812	12.2787	12.5689	12.1796
LAR_RS01095	247394..248213	+	272	WP_003667185.1	LAR_0202	tatD	TatD family hydrolase / Dnase		2025	2065	1979	2706	2010	2116	2965	2525	2837	1733	1422	1733	1503	1469	2188	1912	1853	1499	1334	662	675	713	686	746	10.5947	10.6722	10.64	11.3731	11.1335	11.1002	11.3776	11.2548	11.3991	10.6356	10.6321	10.8665	10.5251	10.6144	10.8224	11.2519	10.9433
LAR_RS01100	248209..248776	+	188	WP_003667186.1	LAR_0203	rnmV	ribonuclease M5	nucleotide metabolism	1372	1340	1303	1767	1367	1312	1990	1663	1717	1160	931	1056	989	889	1312	1229	1311	1110	1039	562	531	516	472	548	10.0335	10.0488	10.0376	10.7585	10.5776	10.411	10.8026	10.6526	10.675	10.0569	10.0215	10.1523	9.92176	9.89041	10.0851	10.6146	10.4444
LAR_RS01105	248768..249662	+	297	WP_003667187.1	LAR_0204	ksgA	ribosomal RNA small subunit methyltransferase A / dimethyladenosine transferase	translation	2606	2777	2628	3608	3022	3118	3759	3040	3308	2247	1923	2012	1648	1759	2647	2888	2938	2898	2751	1607	1330	1312	1155	1123	10.9584	11.0994	11.049	11.788	11.7216	11.6592	11.7198	11.5225	11.6206	11.0101	11.0673	11.0817	10.6578	10.8742	11.097	11.8467	11.608
LAR_RS01110	249752..249995	+	80	WP_003665581.1	LAR_0205		DUF1021 domain-containing protein		3002	3498	3393	4519	4382	4925	4614	4344	4489	3779	3284	3434	2198	2305	3514	3605	4390	5106	4364	3661	4707	6098	5376	6785	11.1624	11.4322	11.4175	12.1127	12.2575	12.3186	12.0154	12.0373	12.0609	11.7598	11.8392	11.8527	11.0731	11.264	11.5056	12.1665	12.1872
LAR_RS01115	250180..251032	+	283	WP_003667188.1	LAR_0206	ipk	4-diphosphocytidyl-2C-methyl-D-erythritol kinase	carbon metabolism	1028	784	758	652	652	667	829	796	857	669	565	625	660	571	684	479	517	482	412	261	282	491	420	528	9.6175	9.27645	9.257	9.32157	9.51057	9.43602	9.54045	9.59064	9.67333	9.2638	9.30191	9.39652	9.339	9.25257	9.14663	9.25665	9.10352
LAR_RS01120	251171..252083	+	303	WP_003667189.1	LAR_0207	znuA	zinc/iron ABC transporter substrate binding component	metal homeostasis	596	509	463	146	127	142	209	206	155	258	209	177	504	393	434	122	160	186	134	89	100	248	191	177	8.83238	8.65452	8.54731	7.17046	7.15868	7.2119	7.55832	7.64586	7.21429	7.8929	7.87105	7.58182	8.95065	8.71468	8.49179	7.29039	7.41726
LAR_RS01125	252090..252762	+	223	WP_003667190.1	LAR_0208	znuC	zinc/iron ABC transporter ATP-binding component (homolog required for gut colonization in L. casei)	metal homeostasis	719	509	520	177	165	232	266	240	215	256	189	203	531	368	467	186	189	202	154	112	124	233	183	179	9.10251	8.65452	8.71439	7.44648	7.53399	7.91636	7.9046	7.86523	7.68364	7.88172	7.72659	7.77859	9.02579	8.62009	8.59724	7.89564	7.65628
LAR_RS01130	252761..253559	+	265	WP_003667191.1	LAR_0209	znuB	zinc/iron ABC transporter permease component	metal homeostasis	959	741	779	311	338	360	340	336	283	328	287	289	670	542	622	236	337	369	272	179	213	318	275	316	9.5174	9.1952	9.29636	8.25608	8.56456	8.5481	8.2574	8.34889	8.07842	8.23793	8.32693	8.28622	9.36066	9.1775	9.0098	8.23784	8.4875
LAR_RS01135	253790..254636	+	281	WP_003667193.1	LAR_0210	purR	\pur operon transcriptional repressor, controls purine metabolism\""	transcription factor	881	755	735	423	435	397	527	432	471	414	318	407	551	446	583	350	327	323	245	105	111	253	173	229	9.39518	9.22216	9.21262	8.69857	8.9277	8.68889	8.88799	8.71048	8.81121	8.57287	8.47446	8.77884	9.07903	8.89678	8.91657	8.80485	8.44417
LAR_RS01140	254639..256007	+	455	WP_003667195.1	LAR_0211	glmU	bifunctional N-acetylglucosamine-1-phosphate uridyltransferase/glucosamine-1-phosphate acetyltransferase	carbon metabolism	1397	1484	1447	894	785	817	1107	954	1063	803	659	847	855	785	1213	515	674	631	498	292	235	375	309	362	10.0595	10.1959	10.1887	9.77636	9.77806	9.72828	9.95717	9.85155	9.98376	9.52681	9.52361	9.83446	9.71195	9.71112	9.97203	9.36103	9.48549
LAR_RS01145	256081..257071	+	329	WP_003667197.1	LAR_0212	prsA	ribose-phosphate pyrophosphokinase	carbon metabolism	8728	8634	8473	5174	4982	5459	6164	5774	6434	6312	5229	5871	6065	5398	7580	4404	5700	7312	7044	5816	7109	11975	10221	10536	12.7017	12.7354	12.7375	12.3079	12.4426	12.4671	12.4332	12.4478	12.5801	12.4997	12.5101	12.6263	12.537	12.4913	12.6144	12.4553	12.5639
LAR_RS01150	257246..257984	+	245	WP_003667199.1	LAR_0213		hypothetical protein		10753	11649	11346	9082	9032	11132	9236	9465	9186	9570	8784	8403	8092	7314	10870	8135	10526	12111	11256	10141	12374	24640	21361	21302	13.0027	13.1675	13.1586	13.1195	13.3008	13.4949	13.0165	13.1607	13.0938	13.1001	13.2583	13.1435	12.9529	12.9295	13.1345	13.3405	13.4487
LAR_RS01155	258062..258884	-	273	WP_003667200.1	LAR_0214		sugar phosphate phosphatase	carbon metabolism	1641	1715	1810	1716	1546	1829	1586	1387	1580	1160	1043	1134	935	943	1512	1231	1593	1792	1746	1407	1478	1822	1442	1439	10.2915	10.4045	10.5113	10.7163	10.755	10.89	10.4755	10.391	10.5551	10.0569	10.1853	10.2551	9.84085	9.9754	10.2896	10.6169	10.7253
LAR_RS01160	258883..260251	-	455	WP_003667202.1	LAR_0215	dgt	phosphohydrolase / deoxyguanosinetriphosphate triphosphohydrolase	nucleotide metabolism	1112	1564	1591	1267	1034	1296	1088	1055	1102	870	881	841	701	652	1073	890	1124	1227	1170	1005	1069	1442	1154	1143	9.73068	10.2716	10.3254	10.2789	10.1751	10.3933	9.93222	9.99658	10.0357	9.64227	9.94198	9.82422	9.42582	9.44366	9.79529	10.1493	10.2225
LAR_RS01165	260252..261077	-	274	WP_003667203.1	LAR_0216	lplA	lipoate-protein ligase A	cell wall	1013	1079	1232	902	880	955	867	842	930	867	803	764	637	642	867	718	894	965	1026	823	755	1526	1208	1094	9.59632	9.73658	9.95682	9.7892	9.94269	9.9532	9.60502	9.67159	9.79113	9.63729	9.80838	9.68585	9.28791	9.42139	9.48813	9.83982	9.89252
LAR_RS01170	261340..261685	+	114	WP_003667204.1	LAR_0217		transposase	parasitic element	231	220	204	178	149	169	139	134	151	135	113	125	152	126	166	130	142	149	122	76	90	118	112	105	7.46995	7.44905	7.36976	7.45456	7.38768	7.46148	6.97375	7.02932	7.17682	6.96401	6.9891	7.08313	7.22803	7.08083	7.11174	7.38146	7.24615
LAR_RS01175	261684..262860	+	391	WP_003667207.1	LAR_0218		transposase	parasitic element	763	710	633	514	480	516	508	470	418	448	378	418	463	440	548	400	456	437	343	226	256	388	319	371	9.18805	9.13366	8.99747	8.97907	9.06944	9.06631	8.83513	8.83183	8.63939	8.68645	8.72318	8.81723	8.82849	8.87728	8.82744	8.99709	8.92274
LAR_RS01180	263086..263485	+	132	WP_003667208.1	LAR_0219		hypothetical protein		746	813	776	553	587	605	714	703	798	690	661	687	610	526	747	426	536	669	516	475	558	909	715	769	9.1556	9.32877	9.2908	9.08438	9.35928	9.29548	9.32531	9.41164	9.57056	9.30832	9.52798	9.53278	9.22553	9.13434	9.27353	9.08777	9.15549
LAR_RS01185	263518..264088	+	189	WP_003667209.1	LAR_0220	rpoE	DNA-directed RNA polymerase subunit delta	transcription	19856	17709	17813	19832	17672	20190	16312	14710	12287	12401	10889	9755	9008	7846	12667	15038	15088	12505	11298	6914	5428	9619	7122	7134	13.8874	13.7717	13.8093	14.2462	14.2691	14.3538	13.837	13.7968	13.5134	13.4739	13.5682	13.3587	13.1076	13.0308	13.3552	14.2268	13.9681
LAR_RS01190	264264..265869	+	534	WP_003667210.1	LAR_0221	pyrG	CTP synthetase	nucleotide metabolism	17064	11749	11347	3686	3726	4571	6127	6727	5620	14426	10834	9772	17509	15128	14795	3244	5230	10058	7797	8083	13944	24922	21178	22185	13.6688	13.1798	13.1588	11.8188	12.0236	12.211	12.4245	12.6681	12.385	13.6921	13.5609	13.3612	14.0663	13.9779	13.5792	12.0143	12.4397
LAR_RS01195	266381..267764	+	460	WP_003667212.1	LAR_0222		group II intron reverse transcriptase/maturase	parasitic element	864	693	661	470	440	484	636	603	609	827	628	577	914	787	864	388	455	561	477	362	460	861	709	813	9.36711	9.09876	9.0598	8.85023	8.94416	8.97412	9.15869	9.19063	9.1812	9.56924	9.4542	9.28141	9.80811	9.71479	9.48314	8.95324	8.91958
LAR_RS01200	268047..269325	+	425	WP_003667214.1	LAR_0223	murA	UDP-N-acetylglucosamine 1-carboxyvinyltransferase	cell wall	11705	9562	8219	6641	6187	6571	7855	7529	8841	7057	5456	6774	8476	7245	8873	5962	6747	7447	6224	4289	5147	10838	9405	9958	13.125	12.8827	12.6935	12.668	12.7551	12.7345	12.7829	12.8306	13.0386	12.6607	12.5714	12.8327	13.0198	12.9158	12.8416	12.8922	12.8071
LAR_RS01205	269417..269663	+	81	WP_003665599.1	LAR_0224	rpmE2	50S ribosomal protein L31 type B	translation	12809	11573	14025	12998	11509	14467	10962	11189	8545	10938	9035	7550	8315	7305	10841	9361	12161	11434	9142	7594	7657	14922	13124	13310	13.2551	13.158	13.4644	13.6367	13.6505	13.873	13.2637	13.4021	12.9895	13.2928	13.299	12.9891	12.9921	12.9277	13.1306	13.543	13.657
LAR_RS01210	269824..271141	+	438	WP_011953387.1	LAR_0225	celB	PTS cellobiose transporter subunit IIC	transport	677	667	587	544	461	484	579	582	463	683	501	467	505	465	613	469	567	598	492	388	410	820	760	872	9.01584	9.04369	8.88885	9.06075	9.01129	8.97412	9.02348	9.13958	8.78655	9.29364	9.12876	8.97681	8.9535	8.95685	8.98882	9.22626	9.23647
LAR_RS01215	271124..272015	+	296	WP_003667221.1	LAR_0226		acyltransferase		473	491	457	414	362	401	396	364	300	421	279	270	314	261	371	346	425	430	400	275	301	497	390	480	8.49973	8.60271	8.52855	8.66762	8.66328	8.70331	8.47669	8.46403	8.16228	8.597	8.28627	8.18843	8.26975	8.12593	8.2662	8.7883	8.82138
LAR_RS01220	272064..272769	+	234	WP_003667224.1	LAR_0227	srtA	sortase (required for colonization and adherence in L. acidophius and L. gasseri)	cell wall	614	614	601	500	407	500	864	847	755	1057	776	744	782	714	849	562	608	718	800	627	782	1247	961	886	8.87521	8.92448	8.92278	8.93931	8.83192	9.02095	9.60003	9.68012	9.49075	9.92284	9.7591	9.64762	9.58336	9.57453	9.4579	9.48685	9.33703
LAR_RS01225	273169..273949	+	259	WP_003667227.1	LAR_0228	tpiA	triose-phosphate isomerase	carbon metabolism	118	112	105	104	99	71	70	50	53	35	24	24	21	20	33	85	69	62	77	35	44	66	56	39	6.50861	6.48299	6.41978	6.68511	6.80221	6.2216	5.99536	5.62552	5.68466	5.04912	4.79539	4.7464	4.43124	4.48088	4.82253	6.77305	6.21495
LAR_RS01230	273960..274827	+	288	WP_003667230.1	LAR_0229	fbaA	\fructose-1,6-bisphosphate aldolase, class II\""	carbon metabolism	154	148	134	170	104	100	122	94	97	58	52	50	32	36	55	110	101	91	100	54	54	97	85	84	6.88905	6.88116	6.76797	7.38861	6.87267	6.71009	6.78714	6.52251	6.54387	5.76044	5.88262	5.77707	5.01575	5.29987	5.53896	7.14202	6.75847
LAR_RS01235	274846..275503	+	218	WP_003667231.1	LAR_0230	gpmB	phosphoglycerate mutase	carbon metabolism	543	486	485	482	455	519	422	372	361	294	296	252	244	252	297	392	450	499	508	400	456	801	615	643	8.69832	8.58798	8.61411	8.88652	8.99242	9.07466	8.56819	8.4953	8.42846	8.0806	8.37134	8.08925	7.90721	8.07549	7.94641	8.968	8.90367
LAR_RS01240	275541..276006	-	154	WP_003667233.1	LAR_0231		protein-tyrosine-phosphatase		2346	2904	3067	3753	3241	3966	3311	3006	3276	2656	2514	2357	1426	1341	2433	2778	3194	3544	3606	3291	2994	4270	3475	3211	10.8068	11.1639	11.2718	11.8448	11.8225	12.0062	11.5368	11.5063	11.6066	11.2512	11.4538	11.31	10.4492	10.483	10.9755	11.7906	11.7284
LAR_RS01245	276135..276705	+	189	WP_003667234.1	LAR_0232	lemA	membrane protein	cell wall	3054	3114	2990	4720	4091	4453	3599	3084	2977	1981	1560	1690	1971	1750	3181	4049	4006	3181	2980	1764	1500	1736	1562	1752	11.1871	11.2646	11.2351	12.1755	12.1584	12.1733	11.6571	11.5432	11.4686	10.8284	10.7657	10.8303	10.9159	10.8668	11.362	12.334	12.0552
LAR_RS01250	276707..277604	+	298	WP_003667235.1	LAR_0233	htpX	zinc metalloprotease HtpX	proteostasis	6721	7064	6100	9244	7907	8946	8002	6466	6889	4541	3882	3832	4108	3815	6854	8529	8489	7408	7208	4338	3615	3728	3137	3436	12.3248	12.4459	12.2635	13.145	13.1089	13.1796	12.8096	12.611	12.6787	12.0247	12.0804	12.0109	11.975	11.9907	12.4692	13.4087	13.1384
LAR_RS01255	277757..279137	+	459	WP_003667237.1	LAR_0234	murF	UDP-N-acetylmuramoyl-tripeptide--D-alanyl-D- alanine ligase	cell wall	5683	5203	5293	6096	4798	5364	6223	5392	6269	3995	3160	4616	3830	3612	6146	4168	4079	3552	2803	1543	1233	1316	1280	1376	12.0828	12.0049	12.0588	12.5445	12.3884	12.4417	12.4469	12.349	12.5427	11.84	11.7836	12.2794	11.874	11.9118	12.3119	12.3758	12.0812
LAR_RS01260	279208..280705	+	498	WP_003667239.1	LAR_0235	deaD	DEAD/DEAH box helicase / ATP-dependent RNA helicase	transcription	3210	3458	3397	4111	3583	3693	4101	3490	3199	2566	2032	2185	1881	1885	3617	3101	3570	3097	2442	1243	844	716	664	785	11.259	11.4157	11.4192	11.9762	11.9672	11.9033	11.8454	11.7216	11.5723	11.2015	11.1468	11.2007	10.8485	10.9739	11.5473	11.9493	11.889
LAR_RS01265	280785..281622	-	278	WP_003667241.1	LAR_0236		integrase	parasitic element	72	68	56	79	75	65	103	100	102	95	87	83	64	52	105	79	75	70	80	37	39	71	70	109	5.80598	5.77349	5.52756	6.29288	6.4058	6.096	6.54531	6.61084	6.61563	6.46191	6.61525	6.49776	5.99328	5.81908	6.45699	6.66844	6.33369
LAR_RS01270	282087..283029	+	313	WP_003667242.1	LAR_0237	glsA	glutaminase	carbon metabolism	266	242	219	130	130	143	143	144	183	168	150	197	210	181	217	103	130	192	164	129	229	515	399	511	7.67241	7.5858	7.47152	7.00423	7.19213	7.22196	7.01436	7.13239	7.45237	7.27724	7.39493	7.7355	7.69169	7.60015	7.4958	7.04785	7.11965
LAR_RS01275	283174..283633	-	152	WP_003664118.1	LAR_0238		transposase	parasitic element	99	104	80	104	91	96	100	98	106	104	91	102	126	124	121	86	93	86	76	57	64	119	102	111	6.25836	6.37731	6.03272	6.68511	6.68178	6.65177	6.50313	6.58199	6.67057	6.59108	6.67946	6.79217	6.95937	7.05792	6.65944	6.78977	6.64056
LAR_RS01280	284288..285671	+	460	WP_003667243.1	LAR_0239		group II intron reverse transcriptase/maturase	parasitic element	428	416	372	312	284	349	349	323	329	413	343	287	392	334	433	242	299	337	294	240	275	509	408	456	8.35592	8.36424	8.23255	8.26069	8.31415	8.50345	8.29497	8.29214	8.29496	8.56939	8.58335	8.27623	8.58891	8.4806	8.48848	8.27394	8.31541
LAR_RS01285	285754..287044	-	429	WP_011953388.1	LAR_0240	dltD	D-alanyl-lipoteichoic acid biosynthesis protein DltD / D-alanyl transfer protein DltD (homolog required for gut colonization in L. casei)	cell wall	7832	10061	9503	7680	6300	7552	7081	6451	6600	6157	5566	5533	5457	5415	8439	5257	6486	6176	6074	4310	4245	6004	5113	5122	12.5454	12.9561	12.9029	12.8777	12.7812	12.9352	12.6332	12.6077	12.6169	12.4639	12.6002	12.5408	12.3846	12.4958	12.7693	12.7106	12.7502
LAR_RS01290	287036..287276	-	79	WP_003667244.1	LAR_0241	dltC	D-alanine--poly(phosphoribitol) ligase subunit 2 / D-alanyl carrier protein (homolog required for gut colonization in L. casei)	cell wall	1824	2179	2196	1753	1434	1812	1746	1465	1531	1519	1336	1427	1339	1313	1861	1228	1649	1595	1509	1161	1074	1606	1417	1328	10.444	10.7497	10.7901	10.747	10.6466	10.8765	10.614	10.4698	10.5097	10.4455	10.5422	10.5864	10.3585	10.4525	10.589	10.6134	10.7751
LAR_RS01295	287295..288513	-	405	WP_003667245.1	LAR_0242	dltB	D-alanyl-lipoteichoic acid biosynthesis protein DltB / D-alanyl transfer protein	cell wall	5289	6156	5520	4076	3838	4151	4335	3964	3908	4171	3636	3846	4176	4291	5710	3629	4890	5200	4667	3420	4093	6394	5648	5419	11.9792	12.2475	12.1194	11.9639	12.0663	12.072	11.9255	11.9053	11.861	11.9021	11.986	12.0162	11.9987	12.1603	12.2058	12.1761	12.3428
LAR_RS01300	288512..290039	-	508	WP_003667246.1	LAR_0243	dltA	D-alanine--poly(phosphoribitol) ligase / D-alanine-D-alanyl carrier protein ligase - required for colonization of the mouse gut (homolog required for gut colonization in L. casei) - upregulation increases lysozyme resistance in L. lactis	cell wall	7747	7994	7546	5433	4754	5454	6122	5944	5931	6706	5632	5801	6934	6502	7558	5046	6030	6589	6935	5334	6472	12060	10418	9400	12.5297	12.6243	12.5703	12.3784	12.3751	12.4657	12.4233	12.4896	12.4627	12.5871	12.6172	12.609	12.7301	12.7597	12.6102	12.6516	12.645
LAR_RS01305	290060..290201	-	46	WP_003665629.1	-		cytochrome c554	energy metabolism	697	650	602	451	436	435	575	562	549	708	595	479	620	488	606	430	478	493	544	426	443	1015	801	828	9.05776	9.00652	8.92517	8.79083	8.93101	8.82046	9.01349	9.08922	9.03183	9.34542	9.37644	9.01334	9.24895	9.02636	8.97228	9.10123	8.99058
LAR_RS01310	290531..290894	+	120	WP_003667247.1	LAR_0244	acpS	holo-ACP synthase / 4'-phosphopantetheinyl transferase	cell wall	835	611	639	546	404	462	513	519	574	734	561	611	736	615	662	334	415	446	440	373	448	1233	1011	1082	9.31793	8.91743	9.01106	9.06603	8.82127	8.90715	8.84923	8.9746	9.09596	9.39737	9.29168	9.36388	9.49601	9.35949	9.09955	8.7375	8.78711
LAR_RS01315	290893..292021	+	375	WP_003667248.1	LAR_0245	alr	alanine racemase	carbon metabolism	3220	2767	2587	1886	1595	1657	2036	2129	2172	2559	1898	2325	2731	2616	2709	1556	1810	2218	2225	1734	2353	4764	4481	4462	11.2635	11.0942	11.0263	10.8525	10.8	10.7476	10.8356	11.0088	11.0139	11.1976	11.0485	11.2903	11.3862	11.4465	11.1304	10.9548	10.9094
LAR_RS01320	292039..292414	+	124	WP_003667249.1	LAR_0246	ydcE	mRNA interferase PemK	translation	843	784	671	477	407	459	571	509	558	650	546	568	682	660	738	362	440	599	618	449	611	1107	996	1163	9.33167	9.27645	9.08142	8.87151	8.83192	8.89777	9.00344	8.94659	9.05525	9.22231	9.25264	9.25877	9.38623	9.46122	9.25607	8.85338	8.87132
LAR_RS01325	292604..293981	+	458	WP_003667250.1	LAR_0247	codB	cytosine transport protein	transport	459	309	259	127	107	115	169	111	117	133	86	110	441	317	291	99	104	118	59	37	55	190	166	294	8.4565	7.93677	7.71229	6.97081	6.91335	6.90993	7.25365	6.75993	6.81168	6.94265	6.59875	6.90015	8.75842	8.40545	7.91709	6.99115	6.80031
LAR_RS01330	293971..295210	+	412	WP_003667251.1	LAR_0248	codA	cytosine deaminase	nucleotide metabolism	1733	1676	1682	872	778	842	1241	1138	1366	1329	1075	1355	1336	1258	1466	648	962	1351	1280	1229	1765	2891	2422	2831	10.3702	10.3713	10.4056	9.74045	9.76515	9.77172	10.1219	10.1057	10.3453	10.2529	10.2288	10.5117	10.3553	10.3908	10.2451	9.692	9.99818
LAR_RS01335	295594..296386	+	263	WP_003667252.1	LAR_0249	hpaH	\2-oxo-hepta-3-ene-1,7-dioate hydratase\""	carbon metabolism	311	345	345	436	396	414	532	530	376	352	288	310	408	422	648	265	223	150	74	27	38	84	61	97	7.89687	8.09515	8.12422	8.74214	8.79248	8.74923	8.90158	9.0048	8.48703	8.33949	8.33193	8.3871	8.64648	8.81716	9.06877	8.40452	7.89385
LAR_RS01340	296494..297133	-	212	WP_011953389.1	LAR_0250		hypothetical protein		639	595	733	693	683	734	685	712	422	605	571	568	587	549	854	553	589	712	520	411	468	804	676	807	8.93267	8.87922	9.20869	9.40942	9.5775	9.57392	9.26559	9.42997	8.6531	9.11898	9.31713	9.25877	9.17017	9.19598	9.46636	9.46359	9.2913
LAR_RS01345	297338..297899	+	186	WP_011953390.1	LAR_0251	spoVC	peptidyl-tRNA hydrolase	translation	158	122	127	66	48	41	204	216	144	378	272	189	308	261	260	66	74	75	81	54	62	194	148	126	6.92573	6.60505	6.6913	6.03711	5.77148	5.44348	7.52357	7.71392	7.10883	8.44199	8.24973	7.67598	8.24201	8.12593	7.75529	6.41185	6.31457
LAR_RS01350	297917..301457	+	1179	WP_003667257.1	LAR_0252	mfd	transcription-repair coupling factor	transcription	860	668	591	317	277	279	788	733	641	1374	892	851	1316	1322	1288	272	333	365	390	232	388	798	718	701	9.36043	9.04585	8.89862	8.28356	8.27826	8.18149	9.46737	9.47185	9.25496	10.3009	9.95987	9.84125	10.3335	10.4624	10.0585	8.44203	8.47032
LAR_RS01355	301453..301726	+	90	WP_003667258.1	LAR_0253		hypothetical protein		102	113	111	54	48	51	92	87	81	130	113	77	151	142	147	34	69	71	77	43	47	100	92	91	6.30088	6.49567	6.49904	5.75248	5.77148	5.75184	6.38422	6.41213	6.28686	6.91001	6.9891	6.39075	7.21857	7.2521	6.93772	5.47078	6.21495
LAR_RS01360	301826..302183	+	118	WP_003667261.1	-		septation inhibitor protein	replication	1402	1296	1323	1291	1146	1280	1107	1098	1481	970	894	1018	1018	830	1095	1263	1273	1621	1579	1383	1612	2960	2349	2366	10.0647	10.0007	10.0595	10.306	10.3234	10.3754	9.95717	10.0542	10.4618	9.79905	9.9631	10.0995	9.96342	9.79145	9.82454	10.6539	10.402
LAR_RS01365	302366..302861	+	164	WP_003665652.1	LAR_0254	tilS	RNA-binding protein / cell cycle protein	replication	21412	20686	22056	23041	20352	25152	24669	24850	30210	25080	22717	26543	20478	20157	25520	18397	21774	21407	17850	14004	16070	24373	23104	22343	13.9963	13.9959	14.1175	14.4626	14.4728	14.6708	14.4338	14.5532	14.8112	14.4899	14.6291	14.8028	14.2923	14.3919	14.3656	14.5177	14.4973
LAR_RS01370	302862..304257	+	464	WP_003673314.1	LAR_0255	hprT	tRNA(Ile)-lysidine synthetase / hypoxanthine-guanine phosphoribosyltransferase	translation	2644	2556	2751	2568	2312	2700	2645	2501	2708	2350	2108	2370	2113	1973	2830	1919	1973	1800	1384	986	1112	2384	2126	1988	10.9793	10.9798	11.115	11.2976	11.3354	11.4516	11.2129	11.241	11.332	11.0747	11.1998	11.3179	11.0162	11.0397	11.1934	11.2571	11.0337
LAR_RS01375	304249..304792	+	180	WP_003667265.1	LAR_0256	hpt	hypoxanthine phosphoribosyltransferase	nucleotide metabolism	2206	2018	2267	2136	1753	1987	1766	1534	1770	1340	1170	1289	1396	1259	1654	1280	1483	1174	865	503	491	1356	1004	1234	10.7181	10.639	10.8359	11.032	10.9362	11.0095	10.6305	10.5362	10.7188	10.2648	10.3509	10.4397	10.4186	10.392	10.419	10.6732	10.6221
LAR_RS01385	307223..308144	+	306	WP_003665660.1	LAR_0258	hslO	molecular chaperone Hsp33	proteostasis	433	374	394	344	283	270	474	384	401	427	299	347	459	444	498	241	304	273	232	131	217	489	533	661	8.37262	8.21118	8.31517	8.40112	8.30908	8.13435	8.73541	8.54098	8.57965	8.61736	8.38584	8.54931	8.816	8.89031	8.68973	8.26799	8.33926
LAR_RS01390	308251..309253	+	333	WP_003665662.1	LAR_0259		tRNA-dihydrouridine synthase	translation	2597	2367	2276	1608	1497	1420	2027	1993	1895	2263	1581	1778	2137	1998	2276	1332	1679	2021	1634	1300	1530	2565	2429	2727	10.9534	10.869	10.8417	10.6225	10.7086	10.525	10.8292	10.9136	10.8172	11.0203	10.785	10.9035	11.0325	11.0579	10.8793	10.7306	10.8011
LAR_RS01395	309273..310800	+	508	WP_003667268.1	LAR_0260	lysS	lysine--tRNA ligase	translation	6948	5939	6016	4473	3867	4158	5206	4627	4475	4884	3588	4043	5236	4763	6013	3358	4272	5494	5198	3893	4889	6610	6504	6916	12.3727	12.1957	12.2435	12.0979	12.0772	12.0744	12.1896	12.1283	12.0564	12.1298	11.9668	12.0882	12.325	12.3108	12.2804	12.0641	12.1479
LAR_RS01400	310925..311459	+	177	WP_003667270.1	-		hypothetical protein		365	322	281	471	334	337	365	284	306	264	199	250	331	277	278	271	219	113	113	61	54	110	86	81	8.12696	7.99599	7.82937	8.85329	8.54743	8.45312	8.35943	8.10713	8.19075	7.92593	7.80063	8.0778	8.34558	8.21147	7.85143	8.43673	7.86785
LAR_RS01405									98864	19085	20613	55016	55105	31854	54977	42087	59383	36861	15228	47724	82167	64548	45711	42810	51965	110544	9752	52507	109206	72238	28634	152518	16.2032	13.8797	14.0199	15.7182	15.9098	15.0116	15.5899	15.3133	15.7862	15.0454	14.052	15.6491	16.2967	16.071	15.2065	15.7361	15.7522
LAR_RS01410									99823	25710	28113	75890	53982	34552	69703	49345	75675	41702	16561	59252	100948	80970	65384	44212	61190	103017	10652	51345	102518	69955	37625	160325	16.2171	14.3095	14.4676	16.1822	15.8801	15.1289	15.9322	15.5428	16.136	15.2235	14.1731	15.9613	16.5937	16.398	15.7229	15.7826	15.9879
LAR_RS01415									397	117	291	499	283	181	286	269	131	181	108	153	308	118	298	162	172	255	98	184	296	159	153	3338	8.24779	6.54531	7.8796	8.93642	8.30908	7.5599	8.00877	8.02914	6.97336	7.3841	6.92433	7.37278	8.24201	6.98692	7.95124	7.69723	7.52101
LAR_RS01420									35	15	25	45	40	30	36	24	12	19	13	14	31	17	40	18	22	32	13	16	29	11	10	121	4.79235	3.68322	4.40233	5.49479	5.51372	5.00493	5.0572	4.59794	3.63449	4.204	3.95418	4.00668	4.97138	4.25777	5.09112	4.58187	4.60676
LAR_RS01425									16	11	24	18	27	17	21	16	8	19	10	11	19	14	47	14	15	17	7	6	15	4	4	25	3.7236	3.27604	4.34628	4.22007	4.96181	4.21945	4.31022	4.04246	3.10647	4.204	3.60332	3.68303	4.29387	3.99374	5.31746	4.23641	4.08159
LAR_RS01430	317553..317742	+	62	WP_003667271.1	LAR_0261		hypothetical protein		12	20	12	13	12	15	15	10	11	12	9	10	11	6	10	12	15	11	10	7	8	7	3	4	3.34452	4.06991	3.41552	3.78006	3.84862	4.04917	3.85359	3.41599	3.51948	3.58599	3.46445	3.55672	3.5579	2.8873	3.21281	4.02672	4.08159
LAR_RS01435	317731..318088	+	118	WP_003667289.1	LAR_0262		\transposase, highly upregulated in stationary phase\""	parasitic element	25	20	17	21	15	19	16	11	17	23	13	15	13	17	18	22	14	7	10	4	4	13	9	8	4.3276	4.06991	3.87769	4.43136	4.15038	4.37174	3.94045	3.54115	4.10241	4.46596	3.95418	4.10022	3.77993	4.25777	3.98994	4.86038	3.98813
LAR_RS01440	318158..319703	+	514	WP_003667292.1	LAR_0263		transposase	parasitic element	797	768	671	571	505	537	663	619	648	807	629	534	649	527	623	397	460	424	495	351	416	1544	1071	998	9.25084	9.24675	9.08142	9.1305	9.14256	9.12376	9.21857	9.22835	9.2706	9.53397	9.45649	9.16987	9.31479	9.13708	9.01212	8.98625	8.93531
LAR_RS01445									1	2	2	1	3	3	4	1	1	3	1	1	2	1	2	0	1	0	0	1	2	1	1	6	0.818155	1.36706	1.38499	0.985365	2.12153	2.03947	2.19795	0.97627	0.96465	1.90771	1.08091	1.05432	1.56533	1.04717	1.40834	0	1.04409
LAR_RS01450	320743..321457	+	237	WP_003667293.1	LAR_0264		\hypothetical lipoprotein (HMPREF0536_0329), highly upregulated in stationary phase\""	cell wall	672	568	548	380	303	378	699	685	858	1051	815	1039	1474	1294	1222	344	435	571	741	671	1005	2213	2378	2392	9.00517	8.81237	8.78988	8.54431	8.4073	8.61831	9.29473	9.37428	9.67501	9.91464	9.82976	10.1289	10.497	10.4315	9.98269	8.77996	8.85486
LAR_RS01455	321669..323169	+	499	WP_003667295.1	LAR_0265	dtpT	peptide ABC transporter permease / di-/tripeptide transport protein	transport	6061	4996	4452	6557	5111	5296	8783	7390	6406	6142	4566	4999	6739	6089	7438	5406	5225	4224	3551	2261	2446	3876	3948	4377	12.1757	11.9463	11.8092	12.6496	12.4795	12.4233	12.944	12.8037	12.5739	12.4603	12.3145	12.3944	12.689	12.6651	12.5872	12.751	12.4383
LAR_RS01460	323225..324056	+	276	WP_003667296.1	LAR_0266		metallophosphoesterase		76	57	83	38	38	35	92	87	60	121	100	70	105	74	120	27	34	33	26	18	20	81	73	102	5.88263	5.524	6.08503	5.25674	5.44138	5.22089	6.38422	6.41213	5.86035	6.80739	6.81425	6.25496	6.69865	6.32047	6.64758	5.14661	5.21374
LAR_RS01465									523	239	519	357	277	442	229	341	140	316	305	201	270	127	266	220	245	425	279	345	562	601	629	1160	8.64432	7.5679	8.71162	8.45448	8.27826	8.84344	7.68949	8.37014	7.06848	8.18434	8.41442	7.76437	8.05271	7.09215	7.78805	8.1369	8.02904
LAR_RS01470									842	578	717	470	539	729	580	604	374	886	700	483	596	362	766	368	503	926	493	521	1099	1038	997	1371	9.32996	8.83749	9.17691	8.85023	9.2364	9.56407	9.02596	9.19301	8.47936	9.66853	9.61058	9.02532	9.19209	8.59643	9.30971	8.87704	9.06398
LAR_RS01475	324414..325059	+	214	WP_003667298.1	LAR_0267		hypothetical protein		204	169	129	169	147	149	198	188	101	272	199	124	134	162	207	148	184	172	189	151	189	247	186	236	7.2917	7.07106	6.71362	7.38015	7.3683	7.28087	7.48074	7.51464	6.60156	7.96883	7.80063	7.07163	7.04749	7.44103	7.42812	7.56749	7.6178
LAR_RS01480	325176..326577	+	466	WP_003667300.1	LAR_0268		major facilitator family transporter; homolog associated with Lo18 and acid resistance in O. oeni	transport	457	358	230	184	160	167	257	224	176	477	314	241	532	438	339	160	219	192	208	160	217	745	570	660	8.45022	8.14832	7.54184	7.50212	7.48984	7.4444	7.85515	7.76614	7.39643	8.77673	8.45625	8.0251	9.0285	8.87073	8.13651	7.67939	7.86785
LAR_RS01485	326667..328317	+	549	WP_011953392.1	LAR_0269		aspartate:alanine antiporter	transport	1660	1127	1018	799	693	668	1044	951	933	1088	768	959	1495	1256	1148	756	859	1025	971	693	1004	2309	2094	2114	10.3081	9.7993	9.68186	9.61447	9.59844	9.43818	9.87273	9.84701	9.79577	9.9645	9.74416	10.0134	10.5174	10.3886	9.89266	9.91415	9.83497
LAR_RS01490	328349..329060	+	236	WP_003667304.1	LAR_0270		aspartate racemase	carbon metabolism	2536	1959	1885	1709	1513	1653	1869	1792	1823	1994	1574	1685	1933	1712	2047	1678	1788	2079	2073	1431	1908	3068	2873	2663	10.9191	10.5962	10.5699	10.7104	10.7239	10.7441	10.7122	10.7603	10.7613	10.8378	10.7786	10.826	10.8878	10.8351	10.7264	11.0636	10.8918
LAR_RS01495	329225..329927	+	233	WP_003666262.1	LAR_0271		GntR family transcriptional regulator	transcription factor	665	634	635	634	462	490	795	742	674	726	551	586	590	560	678	400	448	383	339	214	216	554	446	486	8.99009	8.97063	9.00201	9.28124	9.01441	8.99186	9.48011	9.48943	9.32727	9.38158	9.26577	9.30371	9.17751	9.22455	9.13394	8.99709	8.89726
LAR_RS01500	329988..331455	+	488	WP_003667307.1	LAR_0272	pncB	nicotinate phosphoribosyltransferase	nucleotide metabolism	2014	2029	1992	2313	1660	1845	2335	2065	2069	1813	1373	1715	1717	1580	2232	1468	1441	1053	897	490	458	867	741	861	10.5868	10.6469	10.6495	11.1468	10.8576	10.9025	11.0332	10.9648	10.9439	10.7006	10.5816	10.8514	10.717	10.7194	10.8511	10.8708	10.5807
LAR_RS01505	331467..332295	+	275	WP_003667309.1	LAR_0273	nadE	NAD(+) synthetase	cofactor synthesis	1321	1248	1296	1476	1208	1227	1631	1335	1341	1071	841	985	986	934	1406	1138	1067	959	869	457	358	490	465	526	9.97888	9.94628	10.0298	10.4991	10.3993	10.3144	10.5158	10.3359	10.3186	9.9418	9.87502	10.052	9.91738	9.96158	10.1849	10.5037	10.1475
LAR_RS01510	332360..334538	+	725	WP_035164302.1	LAR_0274		RNA-binding transcriptional accessory protein	transcription	2417	2030	2033	2006	1714	1536	2649	2277	2072	2135	1570	1765	1834	1791	2373	1585	1687	1799	1760	1031	859	825	809	900	10.8498	10.6476	10.6789	10.9414	10.9038	10.6383	11.2151	11.1057	10.946	10.9363	10.7749	10.8929	10.812	10.9002	10.9395	10.9814	10.8079
LAR_RS01515	334530..334983	+	150	WP_003667312.1	LAR_0275	sprL	SprT family protein / hypothetical Zn metalloprotease	proteostasis	225	195	167	216	183	170	241	205	208	185	132	130	169	152	215	171	160	165	172	102	83	64	62	81	7.4322	7.27608	7.08297	7.73227	7.68261	7.46994	7.76283	7.63888	7.63612	7.41545	7.21168	7.1393	7.38001	7.34965	7.48251	7.77486	7.41726
LAR_RS01520									23	14	17	9	12	13	8	14	8	19	11	13	10	5	21	7	5	6	2	6	11	2	7	15	4.21354	3.59169	3.87769	3.29548	3.84862	3.85607	3.03148	3.86227	3.10647	4.204	3.72999	3.90666	3.43259	2.66275	4.1993	3.31099	2.65771
LAR_RS01525	335285..337172	+	628	WP_003667314.1	LAR_0276	lacL	beta-galactosidase large subunit	carbon metabolism	3591	3525	3663	6053	4649	5609	3179	2968	4709	2328	1914	3913	3317	3214	3802	3204	3298	3241	2303	1601	2107	2735	3019	4175	11.4207	11.4433	11.5279	12.5343	12.3428	12.5062	11.4781	11.4879	12.1299	11.0611	11.0606	12.0411	11.6666	11.7434	11.6192	11.9964	11.7747
LAR_RS01530	337155..338115	+	319	WP_003667315.1	LAR_0277	lacM	beta-galactosidase small subunit	carbon metabolism	2274	2159	2188	3522	2742	3228	2440	2304	3171	1598	1239	2647	1995	2011	2435	2798	2654	2764	2245	1571	1744	1880	1894	2249	10.7619	10.7364	10.7848	11.7532	11.5813	11.7092	11.0966	11.1227	11.5596	10.5186	10.4335	11.4773	10.9334	11.0672	10.9767	11.801	11.4613
LAR_RS01535	338212..339982	-	589	WP_003667316.1	LAR_0278		hypothetical protein		584	676	652	445	428	508	549	562	626	587	524	492	475	449	625	411	478	604	489	461	560	868	715	698	8.8031	9.06299	9.04006	8.77155	8.90435	9.04381	8.94687	9.08922	9.22085	9.07549	9.19341	9.0519	8.86533	8.90644	9.01673	9.03615	8.99058
LAR_RS01540	340112..340862	+	249	WP_003667318.1	LAR_0279	gpmA	phosphoglycerate mutase	carbon metabolism	1057	1048	932	637	692	666	1099	1235	1200	1785	1494	1431	1715	1735	1544	665	832	1178	1275	1137	1751	2940	2785	2997	9.65759	9.69458	9.55469	9.28804	9.59636	9.43386	9.94672	10.2236	10.1585	10.6782	10.7033	10.5904	10.7153	10.8544	10.3198	9.72932	9.78894
LAR_RS01545	340836..341703	+	288	WP_003667320.1	LAR_0280		lipase/esterase		1883	1759	1772	1233	1228	1365	1829	1887	1975	2734	2335	2310	2554	2659	2821	1177	1605	2244	2435	2393	3338	5000	4925	4978	10.4899	10.441	10.4808	10.2397	10.423	10.4681	10.681	10.8348	10.8768	11.293	11.3473	11.2809	11.2896	11.47	11.1888	10.5523	10.7361
LAR_RS01550	341968..343111	+	380	WP_003667321.1	LAR_0281	cgl	cystathionine gamma-lyase involved in oxidative stress resistance	redox stress response	3216	2618	2004	1041	723	662	4771	4028	2722	5102	3265	2716	13301	10448	5773	890	969	706	691	408	369	706	499	452	11.2617	11.0144	10.6581	9.99575	9.6595	9.42518	12.0637	11.9284	11.3394	12.1927	11.8308	11.5144	13.6698	13.4439	12.2216	10.1493	10.0086
LAR_RS01555	343137..343839	+	233	WP_003667322.1	LAR_0282	cyuA	cystine ABC transporter permease component involved in oxidative stress resistance	redox stress response	1897	1691	1159	642	471	358	2462	2090	1574	2686	1887	1495	7169	6345	3494	522	596	565	504	286	329	480	366	374	10.5005	10.3842	9.86879	9.2993	9.04219	8.54009	11.1095	10.9821	10.5496	11.2674	11.0401	10.6535	12.7782	12.7245	11.4974	9.38048	9.30832
LAR_RS01560	343844..344594	+	249	WP_003667324.1	LAR_0283	cyuB	cystine ABC transporter ATP-binding component involved in oxidative stress resistance	redox stress response	2566	2471	1700	884	617	639	3026	2532	2033	3278	2471	1932	8491	7508	4979	675	810	844	685	492	572	802	620	592	10.9361	10.931	10.421	9.76015	9.43108	9.37424	11.407	11.2588	10.9186	11.5547	11.4289	11.0232	13.0223	12.9672	12.0082	9.75083	9.75033
LAR_RS01565	344609..345401	+	263	WP_003667327.1	LAR_0284	cyuC	\cystine ABC transporter substrate binding component involved in oxidative stress resistance (fliY homolog), may be involved in mucus and collagen binding\""	redox stress response	3402	3504	2626	1365	970	1029	3971	3391	2977	4287	3486	2623	10182	9404	6970	946	1148	1150	1032	682	729	962	759	704	11.3428	11.4347	11.0479	10.3863	10.083	10.0608	11.799	11.6801	11.4686	11.9417	11.9252	11.4642	13.2843	13.2921	12.4934	10.2373	10.253
LAR_RS01570	345508..346849	-	446	WP_003667329.1	LAR_0285	pepC	aminopeptidase C	proteostasis	5186	5626	5444	3464	3099	3688	4716	4565	5442	5714	4759	5352	5192	5366	6170	2868	3646	4410	4948	3999	5013	7603	6752	6789	11.9508	12.1176	12.0994	11.7292	11.7579	11.9014	12.047	12.1089	12.3386	12.3562	12.3742	12.4928	12.3128	12.4827	12.3176	11.8366	11.9193
LAR_RS01575	346877..347561	-	227	WP_003666281.1	LAR_0286	rpiA	ribose-5-phosphate isomerase	carbon metabolism	2175	2266	2283	1415	1330	1497	1900	1929	2111	2418	2097	2299	2312	2297	2598	1198	1557	1709	1904	1528	1842	3246	2751	2779	10.6977	10.8061	10.8461	10.4382	10.538	10.6012	10.7359	10.8666	10.9728	11.1158	11.1922	11.274	11.146	11.259	11.0701	10.5778	10.6923
LAR_RS01580	347572..347869	-	98	WP_011953394.1	LAR_0287		acetyltransferase		866	967	998	659	556	663	830	846	941	1069	839	992	1103	1048	1171	601	738	832	915	703	721	1554	1390	1237	9.37044	9.57867	9.65327	9.33695	9.28113	9.42735	9.54219	9.67842	9.80807	9.93911	9.87159	10.0622	10.079	10.1276	9.92124	9.58351	9.61619
LAR_RS01585	348007..348544	+	178	WP_003667334.1	LAR_0288	dut	dUTP diphosphatase	nucleotide metabolism	727	645	668	394	372	421	562	546	552	845	630	620	840	782	684	392	530	622	683	575	680	1291	1163	1112	9.11845	8.9954	9.07497	8.59636	8.70249	8.77337	8.98057	9.04763	9.03968	9.60026	9.45878	9.38495	9.68645	9.70561	9.14663	8.968	9.13928
LAR_RS01590	348568..349942	+	457	WP_003667336.1	LAR_0289	radA	DNA repair protein RadA	DNA repair	2138	1793	1773	1037	944	1077	1497	1504	1524	1977	1542	1739	2294	2170	2090	937	1311	1813	1740	1405	2075	2756	2786	2678	10.673	10.4686	10.4816	9.9902	10.0439	10.1265	10.3922	10.5077	10.5031	10.8255	10.7489	10.8715	11.1347	11.177	10.7564	10.2235	10.4444
LAR_RS01595	349969..351112	+	380	WP_011953395.1	LAR_0290		twitching motility protein PilT		3025	2855	2768	1892	1858	2096	2670	2706	2786	3701	3011	3100	3869	3906	3572	1974	2798	3851	3853	3551	4922	6477	6012	5467	11.1734	11.1393	11.1239	10.8571	11.0201	11.0865	11.2265	11.3546	11.3729	11.7297	11.714	11.7051	11.8886	12.0247	11.5292	11.2979	11.5375
LAR_RS01600	351486..352899	+	470	WP_003673191.1	LAR_0291	cysS	cysteine--tRNA ligase	translation	2157	1856	1928	1642	1394	1421	1689	1540	1473	1810	1239	1283	1592	1411	1454	1248	1364	1578	1753	1378	1797	4097	3632	4035	10.6857	10.5184	10.6024	10.6527	10.6058	10.5261	10.5662	10.5418	10.454	10.6982	10.4335	10.433	10.608	10.5563	10.2332	10.6367	10.5015
LAR_RS01605	352910..353324	+	137	WP_003667341.1	LAR_0292		ribonuclease III	translation	604	495	471	403	336	387	390	379	359	401	297	310	379	333	404	349	378	464	460	354	533	981	926	993	8.85157	8.61438	8.57196	8.62887	8.55602	8.65217	8.45473	8.52213	8.42047	8.52697	8.37619	8.3871	8.54038	8.47629	8.38875	8.80073	8.6527
LAR_RS01610	353313..354063	+	249	WP_003667343.1	LAR_0293	rlmB	23S rRNA (guanosine(2251)-2'-O)-methyltransferase RlmB	translation	1838	1601	1630	1440	1405	1356	1248	1207	1164	1268	988	1045	1141	1113	1382	1134	1426	1653	1654	1463	2001	2747	2596	2950	10.455	10.3053	10.3603	10.4635	10.6171	10.4586	10.13	10.1906	10.1146	10.1852	10.1072	10.1372	10.1278	10.2143	10.16	10.4986	10.5656
LAR_RS01615	354289..354466	+	58	WP_003666294.1	LAR_0295	secE	preprotein translocase subunit SecE	transport	2317	2325	1996	1699	1595	1798	2173	1991	2396	2741	2470	1943	1937	1799	2246	1348	1726	1922	2124	1904	2525	5382	4047	3963	10.7889	10.8432	10.6524	10.7019	10.8	10.8653	10.9295	10.9122	11.1555	11.2967	11.4283	11.0314	10.8908	10.9066	10.8601	10.7479	10.8409
LAR_RS01620	354584..355127	+	180	WP_003666296.1	LAR_0296	nusG	transcription termination/antitermination protein NusG	transcription	5716	5003	4796	5109	4284	4522	3889	3391	2168	3142	2352	1840	2966	2698	4368	3578	3323	2653	2349	1152	815	1616	1195	1443	12.0912	11.9484	11.9166	12.2897	12.2249	12.1954	11.7689	11.6801	11.0113	11.4936	11.3577	10.9529	11.5052	11.491	11.8194	12.1557	11.7856
LAR_RS01625	355266..355692	+	141	WP_003666299.1	LAR_0297	rplK	50S ribosomal protein L11	translation	37196	34187	38838	27857	26322	31236	28387	25639	22384	32617	27195	22300	21237	18977	30858	19138	22610	27787	24309	18894	19997	34227	26150	26554	14.7929	14.7206	14.9338	14.7364	14.8439	14.9834	14.6363	14.5983	14.3787	14.869	14.8886	14.5515	14.3448	14.3049	14.6396	14.5746	14.5516
LAR_RS01630	355783..356476	+	230	WP_003666300.1	LAR_0298	rplA	50S ribosomal protein L1	translation	55258	55754	54695	42436	38921	48416	44126	38525	36583	48469	41816	34751	33486	30642	49000	29926	34642	42736	38532	30066	33268	50339	39556	36666	15.364	15.4262	15.4277	15.3436	15.4082	15.6156	15.2727	15.1857	15.0873	15.4404	15.5093	15.1915	15.0018	14.9961	15.3068	15.2196	15.1671
LAR_RS01635	356653..357847	+	397	WP_003667350.1	LAR_0299		aminotransferase		889	746	827	979	884	1154	1969	1814	1153	928	749	562	678	653	894	586	574	490	330	242	319	758	646	803	9.4082	9.20489	9.38249	9.90725	9.94923	10.226	10.7873	10.7779	10.1009	9.73527	9.70807	9.24347	9.37776	9.44586	9.53231	9.5471	9.25414
LAR_RS01640	358322..359627	+	434	WP_003667353.1	LAR_0300		glycosyl transferase		128	108	110	102	116	101	116	89	80	96	50	73	99	72	98	74	61	31	30	10	17	49	44	43	6.62473	6.43112	6.48613	6.65737	7.02894	6.72431	6.71506	6.44454	6.26917	6.47684	5.82702	6.31473	6.6146	6.28145	6.35863	6.57507	6.03971
LAR_RS01645	359639..360761	+	373	WP_003667355.1	LAR_0301	wecB	UDP-N-acetyl glucosamine 2-epimerase	cell wall	255	158	157	138	116	113	125	98	103	130	95	102	172	150	135	93	85	95	89	51	69	232	187	226	7.61179	6.97471	6.99456	7.08974	7.02894	6.88483	6.82187	6.58199	6.62956	6.91001	6.74093	6.79217	7.40525	7.33066	6.81591	6.90168	6.51216
LAR_RS01650	360958..361459	+	166	WP_003666309.1	LAR_0302	rplJ	50S ribosomal protein L10	translation	97087	98636	98215	62040	60444	72727	53014	49307	39935	69324	61931	55366	53804	52242	79877	40967	50641	61330	58168	46731	57408	91771	77725	75644	16.177	16.2493	16.2723	15.8915	16.0432	16.2026	15.5374	15.5417	15.2138	15.9567	16.0759	15.8634	15.6859	15.7658	16.0117	15.6726	15.7149
LAR_RS01655	361521..361887	+	121	WP_003666310.1	LAR_0303	rplL	50S ribosomal protein L7/L12	translation	68817	71508	76376	54229	49532	64670	44555	41003	34225	50607	45704	39209	38034	36194	57239	33243	40012	48341	44749	37009	42476	64126	54374	55776	15.6805	15.7853	15.9094	15.6974	15.756	16.0332	15.2866	15.2756	14.9912	15.5027	15.6376	15.3656	15.1855	15.2364	15.531	15.3712	15.3751
LAR_RS01660	362074..362359	-	94	WP_003667357.1	LAR_0304		hypothetical protein		2746	3096	2402	3133	2819	3288	3322	3192	3339	3668	2995	2868	3019	3072	3229	2917	3648	3778	4820	3796	3965	7772	6693	6135	11.0338	11.2562	10.9193	11.5844	11.6213	11.7358	11.5416	11.5929	11.6341	11.7168	11.7063	11.593	11.5308	11.6783	11.3836	11.8611	11.9201
LAR_RS01665	362491..362722	-	76	WP_003667358.1	-		hypothetical protein		1423	1230	1200	1475	1366	1332	1286	1460	1459	1458	1405	1360	1152	1018	1398	1253	1200	1401	1893	1663	1558	3041	2707	2931	10.0861	9.92534	9.91889	10.4981	10.5766	10.4328	10.1732	10.4649	10.4402	10.3864	10.6148	10.517	10.1417	10.0857	10.1766	10.6425	10.3168
LAR_RS01670	362855..363227	-	123	WP_003667360.1	LAR_0306	mscL	large-conductance mechanosensitive channel	transport	538	557	507	581	575	699	670	663	903	521	419	577	376	388	546	620	915	1118	1028	1076	1437	2076	2002	2005	8.68501	8.78422	8.67795	9.15551	9.32953	9.50353	9.2337	9.32726	9.74867	8.90375	8.87141	9.28141	8.52895	8.69625	8.82218	9.62836	9.92598
LAR_RS01675	363416..363749	+	110	WP_003667362.1	LAR_0307	ywzG	\PadR-family transcription regulator, possibly related to phenolic acid stress\""	transcription factor	72	53	82	107	93	108	75	70	75	61	47	48	40	49	56	52	49	42	28	22	29	34	42	45	5.80598	5.4214	6.06781	6.72574	6.71284	6.8201	6.09339	6.10257	6.17731	5.83188	5.73937	5.71927	5.32873	5.73491	5.5644	6.07245	5.72904
LAR_RS01680	363741..364353	+	203	WP_003667363.1	LAR_0308	lp_3217	membrane protein	cell wall	203	140	180	304	259	334	203	177	231	121	116	144	104	108	143	148	152	128	114	77	80	89	103	134	7.28466	6.80168	7.19035	8.22334	8.18165	8.44025	7.51652	7.42815	7.78671	6.80739	7.02661	7.28586	6.68498	6.86021	6.89825	7.56749	7.34371
LAR_RS01685	364353..365109	+	251	WP_003667365.1	LAR_0309	lp_3218	hypothetical protein		353	282	310	546	506	571	375	315	328	229	207	196	154	165	229	338	357	291	216	179	190	253	193	248	8.07891	7.80543	7.97047	9.06603	9.14541	9.21217	8.39831	8.25608	8.29058	7.72165	7.85724	7.72819	7.24677	7.46735	7.57303	8.75463	8.57045
LAR_RS01690	365196..367833	-	878	WP_003667367.1	LAR_0310	adhE	bifunctional acetaldehyde-CoA/alcohol dehydrogenase	carbon metabolism	113699	312018	252944	137615	128091	131093	564933	604912	841232	557916	554894	658394	319095	333227	518928	161642	177758	173414	194681	121976	101726	123407	101984	121870	16.4049	17.9107	17.637	17.0409	17.1267	17.0526	18.951	19.1585	19.6106	18.9653	19.2394	19.4353	18.2541	18.439	18.7114	17.6529	17.5264
LAR_RS01695	368190..369210	-	339	WP_003667369.1	LAR_0311	nrdF	ribonucleotide-diphosphate reductase subunit beta	nucleotide metabolism	18202	21013	18561	18638	16292	19368	17989	17250	14230	18432	15702	13339	13733	13267	20226	14501	16354	14019	12435	7035	5415	7294	6018	6461	13.762	14.0185	13.8687	14.1566	14.1518	14.2938	13.9782	14.0265	13.7252	14.0456	14.0963	13.8101	13.7159	13.7885	14.0302	14.1744	14.0843
LAR_RS01700	369324..371496	-	723	WP_003667371.1	LAR_0312	nrdE	ribonucleotide-diphosphate reductase subunit alpha	nucleotide metabolism	13727	15998	14054	11223	9592	9719	16220	16370	12721	17736	14959	13736	11823	12086	19159	8470	8967	7297	7197	3287	2024	2234	1873	2220	13.3549	13.6251	13.4674	13.4249	13.3876	13.2991	13.8289	13.951	13.5635	13.9901	14.0263	13.8524	13.4999	13.654	13.9521	13.3987	13.2174
LAR_RS01705	371595..371817	-	73	WP_003666324.1	LAR_0313	nrdH	glutaredoxin associated with ribonucleotide reductase	nucleotide metabolism	5587	5726	5524	6262	5213	4899	6975	8512	7387	7999	7282	6879	5316	4663	6847	4229	3568	2678	2698	1436	894	1425	1019	1387	12.0582	12.143	12.1204	12.5832	12.508	12.3109	12.6115	13.0076	12.7794	12.8414	12.9878	12.8548	12.3469	12.2802	12.4677	12.3968	11.8882
LAR_RS01710	372074..372587	+	170	WP_003667373.1	LAR_0314	tadA	tRNA-specific adenosine deaminase / cytosine/adenosine deaminase	nucleotide metabolism	558	408	439	433	357	344	407	441	335	499	389	380	456	420	463	309	319	291	198	122	154	397	327	357	8.73754	8.33631	8.47073	8.7322	8.64326	8.48269	8.51611	8.74016	8.32095	8.84164	8.76447	8.68004	8.80656	8.81032	8.58486	8.62553	8.40854
LAR_RS01715	372859..374695	+	611	WP_003667376.1	LAR_0315	dnaX	DNA polymerase III subunit gamma/tau	replication	3420	3280	3199	2367	2113	2349	2695	2596	2318	2655	2268	2185	2319	2227	2758	1808	1940	1870	1694	1192	1337	3207	2544	2843	11.3504	11.3394	11.3325	11.18	11.2056	11.2508	11.2399	11.2948	11.1077	11.2507	11.3053	11.2007	11.1504	11.2143	11.1563	11.1712	11.0094
LAR_RS01720	374715..375024	+	102	WP_003666329.1	LAR_0316		hypothetical protein (homolog required for gut colonization in L. casei)		488	523	518	336	295	291	403	356	396	388	297	317	316	319	387	239	317	276	231	140	198	377	286	369	8.54464	8.69357	8.70884	8.36727	8.36881	8.24204	8.5019	8.43206	8.56159	8.47955	8.37619	8.41922	8.27888	8.4145	8.32692	8.256	8.39949
LAR_RS01725	375030..375630	+	199	WP_035162102.1	LAR_0317	recR	recombination protein RecR	DNA repair	1143	1115	1101	780	708	661	914	812	842	789	622	729	683	700	920	542	705	689	612	398	454	894	773	821	9.7703	9.78388	9.79481	9.5798	9.62929	9.423	9.68109	9.61931	9.64789	9.50147	9.44037	9.61828	9.38834	9.546	9.57361	9.43464	9.55028
LAR_RS01730	375634..375883	+	82	WP_003667379.1	LAR_0318		hypothetical protein		456	388	403	261	252	250	324	292	317	267	211	258	260	253	356	211	253	289	212	127	181	279	266	325	8.44707	8.26402	8.34766	8.00412	8.14226	8.02373	8.18809	8.14707	8.24153	7.94217	7.88474	8.12308	7.99847	8.08118	8.20685	8.07686	8.07522
LAR_RS01735	375892..376534	+	213	WP_003667383.1	LAR_0319	tmk	thymidylate kinase	nucleotide metabolism	970	999	961	646	659	597	752	654	688	606	445	557	555	569	722	524	655	692	511	315	394	565	573	731	9.53383	9.62558	9.59884	9.30825	9.52596	9.27631	9.40001	9.30757	9.35688	9.12136	8.95808	9.2306	9.08944	9.24751	9.2245	9.38599	9.44429
LAR_RS01740	376553..376877	+	107	WP_003666336.1	LAR_0320		DUF970 domain-containing protein / protein from nitrogen regulatory protein P-II (GLNB) family		314	302	288	179	217	176	263	224	248	176	154	178	162	186	244	162	244	268	192	136	133	236	195	243	7.91067	7.90385	7.86471	7.4626	7.92736	7.5197	7.8883	7.76614	7.88871	7.34393	7.43268	7.58991	7.31936	7.63927	7.6641	7.69723	8.02317
LAR_RS01745	376891..377905	+	337	WP_003667385.1	LAR_0321	holB	DNA polymerase III subunit delta'	replication	2101	2082	2182	1535	1363	1422	1679	1513	1452	1280	973	1163	1204	1124	1552	1100	1572	1747	1573	1015	1136	1489	1374	1565	10.6478	10.684	10.7808	10.5556	10.5734	10.5271	10.5576	10.5163	10.4333	10.1987	10.0851	10.2915	10.2053	10.2285	10.3273	10.4547	10.7061
LAR_RS01750	377915..378266	+	116	WP_003667387.1	LAR_0322	yabA	DNA replication intiation control protein YabA	replication	729	708	730	517	482	477	554	471	461	376	332	350	363	339	504	372	521	611	532	338	400	545	447	532	9.1224	9.12959	9.20279	8.98745	9.07543	8.95315	8.95992	8.83489	8.78032	8.43436	8.53645	8.5617	8.47833	8.50198	8.70697	8.89261	9.11462
LAR_RS01755	378274..379141	+	288	WP_003667390.1	LAR_0323	rsmI	rRNA (cytidine-2'-O-)-methyltransferase	translation	2457	2352	2493	1874	1637	1819	1988	1645	1599	1276	1153	1235	1245	1194	1865	1367	1822	2200	1895	1402	1657	1824	1663	1829	10.8735	10.8599	10.973	10.8433	10.8375	10.8821	10.8012	10.6369	10.5723	10.1942	10.3298	10.378	10.2536	10.3156	10.5921	10.768	10.9189
LAR_RS01760	379150..379912	+	253	WP_003667392.1	LAR_0324		acyl-ACP thioesterase / oleoyl-[acyl-carrier-protein] hydrolase	cell wall	2024	2093	2017	1652	1517	1702	1575	1306	1217	1041	962	918	987	941	1464	1184	1629	1775	1730	1259	1282	1505	1286	1317	10.594	10.6916	10.6675	10.6615	10.7277	10.7862	10.4654	10.3042	10.1788	9.90086	10.0688	9.95047	9.91885	9.97234	10.2431	10.5608	10.7575
LAR_RS01765	380076..381591	+	504	WP_003667393.1	LAR_0325	ppx1	exopolyphosphatase	phosphate metabolism	1200	1290	1255	822	713	913	1063	1117	1018	1800	1340	1181	1392	1441	1450	960	1126	1522	1751	1784	2187	4425	3629	3419	9.84043	9.99398	9.98348	9.65537	9.63943	9.88838	9.89872	10.0789	9.92142	10.6902	10.5465	10.3136	10.4144	10.5866	10.2293	10.2585	10.2251
LAR_RS01770	381592..383836	+	747	WP_011953396.1	LAR_0326	ppk1	polyphosphate kinase (PPK1)	phosphate metabolism	1112	1123	1108	685	585	688	918	931	1041	1369	998	1124	1270	1383	1483	639	827	1258	1385	1216	1780	3052	2940	3178	9.73068	9.79418	9.80394	9.39269	9.35436	9.48068	9.68738	9.81638	9.95362	10.2956	10.1217	10.2423	10.2822	10.5274	10.2617	9.67185	9.78026
LAR_RS01775	383839..384811	+	323	WP_003667397.1	LAR_0327	ppx2	exopolyphosphatase catalytic domain	phosphate metabolism	389	368	445	247	236	201	342	313	355	350	259	397	409	507	558	178	294	376	321	272	486	835	960	1185	8.21852	8.18793	8.49026	7.9249	8.04797	7.71035	8.26583	8.24692	8.40435	8.33129	8.17931	8.74303	8.65	9.08136	8.85347	7.83249	8.29116
LAR_RS01780	384922..385918	+	331	WP_003666351.1	LAR_0328	galE	UDP-glucose 4-epimerase GalE	carbon metabolism	6701	6498	6658	5158	5301	5803	5374	5146	6556	4688	4048	4836	3774	3599	4906	3714	4577	6063	5097	4520	5816	10615	9407	11587	12.3205	12.3255	12.3897	12.3035	12.5322	12.5552	12.2354	12.2817	12.6072	12.0707	12.1408	12.3465	11.8527	11.9066	11.9869	12.2095	12.2474
LAR_RS01785	385997..387113	+	371	WP_003667398.1	LAR_0329		transposase	parasitic element	355	410	361	452	368	430	328	328	302	332	247	244	263	232	305	298	300	188	198	124	104	212	180	193	8.08703	8.34334	8.18939	8.79401	8.68693	8.80381	8.20573	8.31423	8.17183	8.25536	8.11111	8.04288	8.01496	7.95665	7.9846	8.57337	8.32021
LAR_RS01790	387161..387374	+	70	WP_003667400.1	-		transposase	parasitic element	91	98	104	116	86	127	123	76	80	85	65	58	65	60	81	83	75	60	59	21	22	52	50	49	6.13846	6.29264	6.40614	6.8412	6.60107	7.05199	6.79881	6.21956	6.26917	6.30337	6.19965	5.98756	6.01529	6.02212	6.08745	6.73902	6.33369
LAR_RS01795	387550..388276	+	241	WP_003667402.1	LAR_0330	tsaB	tRNA threonylcarbamoyladenosine biosynthesis protein TsaB / glycoprotein endopeptidase	translation	1442	1383	1295	1241	1060	1155	1332	1359	1284	1936	1512	1369	1395	1337	1445	1050	1255	1314	1402	1092	1345	3008	2533	2531	10.1052	10.0943	10.0287	10.2491	10.2109	10.2273	10.2239	10.3616	10.256	10.7953	10.7206	10.5265	10.4176	10.4786	10.2243	10.3877	10.3814
LAR_RS01800	388259..388814	+	184	WP_003667403.1	LAR_0331	rimI	ribosomal-protein-alanine N-acetyltransferase RimI	translation	970	908	900	729	670	748	815	793	715	999	752	715	815	781	877	675	839	986	938	809	1010	1811	1706	1702	9.53383	9.48797	9.50435	9.48237	9.54981	9.60114	9.51591	9.5852	9.41233	9.84151	9.71383	9.59034	9.64291	9.70376	9.50465	9.75083	9.80102
LAR_RS01805	388832..389864	+	343	WP_003667405.1	LAR_0332	tsaD	tRNA N6-adenosine(37)-threonylcarbamoyltransferase complex transferase subunit TsaD	translation	1661	1488	1399	1133	1026	1098	1368	1204	1191	1411	1056	1124	1332	1317	1509	1021	1236	1684	1409	1075	1481	2274	2347	2471	10.309	10.1998	10.14	10.1178	10.1639	10.1543	10.2623	10.187	10.1476	10.3392	10.2031	10.2423	10.3509	10.4569	10.2868	10.3473	10.3594
LAR_RS01810	389980..390754	-	257	WP_003667406.1	LAR_0333	proI	pyrroline-5-carboxylate reductase	carbon metabolism	891	950	905	705	651	777	845	757	800	620	556	638	579	527	792	517	638	840	649	521	587	698	614	653	9.41144	9.55312	9.51234	9.43415	9.50836	9.65595	9.56799	9.51826	9.57416	9.15425	9.27878	9.42618	9.15041	9.13708	9.35779	9.36662	9.40641
LAR_RS01815	390771..392016	-	414	WP_011953397.1	LAR_0334	proA	gamma-glutamyl-phosphate reductase	carbon metabolism	938	918	911	656	581	668	742	696	707	576	551	569	518	512	700	457	569	694	593	423	547	675	638	636	9.4855	9.50375	9.52186	9.33038	9.34448	9.43818	9.38072	9.39723	9.39612	9.04825	9.26577	9.2613	8.9901	9.09549	9.17993	9.18893	9.24154
LAR_RS01820	392027..392816	-	262	WP_003667411.1	LAR_0335	proB	glutamate 5-kinase	carbon metabolism	452	458	491	324	322	344	338	310	275	284	275	251	236	247	331	253	320	259	255	185	211	401	292	326	8.43439	8.5026	8.63181	8.31497	8.49479	8.48269	8.24891	8.23307	8.0372	8.03087	8.2655	8.08354	7.85932	8.04669	8.10218	8.33787	8.41304
LAR_RS01825	393409..394195	+	261	WP_011953398.1	LAR_0336	amiE	hydrolase / predicted aliphatic amidase		21	14	37	36	31	41	39	28	19	28	17	19	28	25	32	29	17	12	9	2	4	25	11	25	4.08968	3.59169	4.94563	5.18084	5.15513	5.44348	5.16934	4.8118	4.25401	4.73805	4.31913	4.42344	4.82946	4.78983	4.77973	5.24689	4.25211
LAR_RS01830	394208..395387	+	392	WP_011953399.1	LAR_0337	mtnE	diaminopimelate aminotransferase / glutamine-dependent 2-keto-4-methylthiobutyrate transaminase	cell wall	31	30	32	33	32	33	65	47	38	24	29	34	50	40	42	36	27	29	13	13	14	21	18	25	4.62396	4.62595	4.74347	5.05892	5.19967	5.13834	5.89018	5.53812	5.2157	4.52464	5.05943	5.23301	5.64346	5.44821	5.15949	5.55143	4.89121
LAR_RS01835	395400..396366	+	321	WP_003667417.1	LAR_0338	panE	2-dehydropantoate 2-reductase	cofactor synthesis	52	53	42	56	57	67	76	80	61	49	50	36	79	75	76	61	49	55	31	39	36	30	31	30	5.34638	5.4214	5.12291	5.80399	6.01524	6.1391	6.11222	6.29259	5.88379	5.52205	5.82702	5.31334	6.29275	6.3396	5.99693	6.29958	5.72904
LAR_RS01840	396442..398053	-	536	WP_003667418.1	LAR_0339		transposase	parasitic element	3370	4009	3743	4032	3476	4138	3862	3698	4312	3453	3221	3239	2569	2489	3468	2774	3056	2927	2908	2002	1748	2812	2095	2045	11.3291	11.6289	11.559	11.9482	11.9235	12.0674	11.7588	11.8051	12.0029	11.6297	11.8112	11.7684	11.298	11.3747	11.4866	11.7886	11.6647
LAR_RS01845	398196..400134	-	645	WP_003667420.1	LAR_0340		multidrug ABC transporter ATP-binding protein	transport	1896	1891	1781	1292	1149	1226	1879	1855	1884	2233	1980	1786	1887	1573	1772	1061	1216	1326	1429	965	928	1608	1224	1187	10.4998	10.5453	10.4881	10.3071	10.3272	10.3133	10.7199	10.8101	10.8088	11.0011	11.1095	10.9099	10.8531	10.713	10.5184	10.4027	10.3359
LAR_RS01850	400374..401019	+	214	WP_003667422.1	LAR_0341	rex	\NAD+/NADH-sensing transcriptional repressor Rex: inhibited by NADH, activated by NAD+\""	transcription factor	3475	3433	2834	2737	2527	2297	3893	4135	3618	4902	3682	4138	4554	3741	4580	2421	2466	1858	1349	653	706	1972	1673	2290	11.3734	11.4052	11.1578	11.3895	11.4636	11.2185	11.7704	11.9662	11.7498	12.1351	12.0041	12.1217	12.1237	11.9624	11.8877	11.5923	11.3554
LAR_RS01855	401039..401219	+	59	WP_003667423.1	-		hypothetical protein		27	45	38	27	22	18	50	49	48	63	50	43	48	70	75	24	24	19	8	6	8	18	15	28	4.4333	5.1913	4.98287	4.779	4.67683	4.29761	5.51895	5.59697	5.54462	5.87762	5.82702	5.56376	5.58577	6.24133	5.97812	4.98177	4.72735
LAR_RS01860	401253..401538	+	94	WP_003666368.1	LAR_0342	groS	co-chaperonin GroES	proteostasis	9632	9035	7997	5363	4968	5216	8723	11070	12545	18721	16781	19667	23936	23097	24855	4207	4977	7182	6329	5203	7878	16352	17323	24435	12.8439	12.8009	12.6541	12.3597	12.4386	12.4014	12.9341	13.3866	13.5434	14.068	14.1921	14.3702	14.5174	14.5883	14.3275	12.3893	12.3682
LAR_RS01865	401629..403258	+	542	WP_003667426.1	LAR_0343	groL	chaperonin GroEL (no cysteines)	proteostasis	47274	45208	43800	28084	26091	30330	45768	50555	55895	85731	74237	85041	113781	110355	120675	21895	25421	34769	31283	23520	31993	62093	61456	92305	15.1388	15.1237	15.1073	14.7481	14.8312	14.9409	15.3254	15.5777	15.6989	16.2631	16.3374	16.4826	16.7664	16.8447	16.607	14.7688	14.7207
LAR_RS01870	403351..403840	+	162	WP_011953400.1	LAR_0344	ybaK	Ala-tRNA(Pro) hydrolase	translation	61	54	52	23	20	22	50	39	46	116	75	76	109	126	126	21	24	21	19	14	17	105	100	200	5.57144	5.44774	5.42305	4.55678	4.54496	4.57371	5.51895	5.27529	5.48456	6.74707	6.40348	6.37212	6.75208	7.08083	6.71729	4.79563	4.72735
LAR_RS01875	403921..405532	+	536	WP_003667428.1	LAR_0345		amino acid transporter	transport	2029	1542	1578	998	853	887	962	866	685	1294	890	867	1397	1264	1259	833	1096	1199	1075	707	982	2545	2258	2635	10.5975	10.2512	10.3136	9.93495	9.89778	9.84675	9.75485	9.71209	9.35058	10.2144	9.95663	9.8681	10.4196	10.3977	10.0257	10.0539	10.1861
LAR_RS01880	405616..407455	+	612	WP_003667429.1	LAR_0346		amino acid permease	transport	3712	2887	2736	2278	1789	1848	2230	1896	1774	2352	1716	1711	2717	2435	2553	1844	2290	2758	2536	1817	2152	3766	3432	3669	11.4685	11.1554	11.1071	11.1248	10.9655	10.9049	10.9668	10.8417	10.7221	11.0759	10.9031	10.8481	11.3788	11.3431	11.0449	11.1996	11.2486
LAR_RS01885	407481..407742	+	86	WP_003667430.1	LAR_0347		hypothetical protein		552	551	438	379	313	378	377	336	334	413	314	294	435	442	478	308	358	476	506	352	417	657	582	547	8.72198	8.76863	8.46745	8.54051	8.454	8.61831	8.40596	8.34889	8.31665	8.56939	8.45625	8.31089	8.7387	8.88381	8.63074	8.62087	8.57448
LAR_RS01890	407860..408271	+	136	WP_003667431.1	LAR_0348		MarR family transcriptional regulator	transcription factor	37	27	31	21	26	29	19	26	24	28	31	17	26	30	18	18	17	18	21	19	16	21	19	25	4.8697	4.48042	4.69941	4.43136	4.90914	4.95756	4.17346	4.70883	4.5752	4.73805	5.15285	4.27087	4.72644	5.04415	3.98994	4.58187	4.25211
LAR_RS01895	408270..409656	+	461	WP_011953401.1	LAR_0349		MFS transporter	transport	149	130	100	89	92	70	70	65	61	67	65	56	83	74	98	76	92	80	59	40	46	78	64	90	6.84184	6.69576	6.35023	6.46276	6.6974	6.20141	5.99536	5.99727	5.88379	5.96497	6.19965	5.93775	6.36312	6.32047	6.35863	6.61315	6.62512
LAR_RS01900	409698..410331	-	210	WP_003667433.1	LAR_0350		YigZ family protein / hypothetical protein co-occurring with transport systems (COG1739)	transport	351	393	416	461	433	453	462	444	434	366	320	307	239	231	338	294	299	228	158	105	99	154	106	98	8.07074	8.28244	8.39332	8.82239	8.92107	8.87883	8.69851	8.74991	8.69345	8.39558	8.48348	8.37312	7.87746	7.95045	8.13226	8.55393	8.31541
LAR_RS01905	410392..411724	+	443	WP_003667434.1	LAR_0351	comFA	competence protein ComF		100	119	117	136	145	128	149	127	139	102	96	114	96	72	119	77	99	94	75	42	40	79	65	57	6.27268	6.5695	6.57417	7.06883	7.34865	7.06322	7.0732	6.95252	7.05822	6.56335	6.75589	6.95126	6.57067	6.28145	6.63563	6.63182	6.72988
LAR_RS01910	411704..412385	+	226	WP_003667435.1	LAR_0352	comFC	amidophosphoribosyltransferase / competence protein		46	70	56	61	56	58	73	47	59	50	46	37	47	25	46	35	47	41	54	22	32	32	29	31	5.17412	5.81456	5.52756	5.92526	5.9901	5.93416	6.05497	5.53812	5.83653	5.55056	5.70893	5.35188	5.55603	4.78983	5.28722	5.51167	5.67008
LAR_RS01915	412516..413065	+	182	WP_003667436.1	LAR_0353		sigma-54 modulation protein / ribosomal subunit interface protein	translation	85401	101770	94604	128455	118487	145385	140049	122599	159581	122824	116394	121230	79175	77099	116192	107908	129350	150858	153198	136906	151181	189998	158340	152859	15.992	16.2944	16.2182	16.9415	17.0142	17.2019	16.9389	16.8557	17.2124	16.7818	16.9862	16.9941	16.2432	16.3273	16.5524	17.0699	17.0678
LAR_RS01920	413276..415640	+	787	WP_003666386.1	LAR_0354	secA	protein translocase subunit SecA	transport	12199	10514	10692	8119	7817	8639	10277	10314	8809	12292	9255	9134	9222	9124	11290	7718	9535	11751	9094	7073	9121	15161	13595	16036	13.1847	13.0196	13.073	12.9578	13.0924	13.1292	13.1706	13.2846	13.0333	13.4612	13.3337	13.2638	13.1415	13.2485	13.1891	13.2646	13.306
LAR_RS01925	415839..416838	+	332	WP_003667438.1	LAR_0355	prfB	peptide chain release factor 2	translation	994	856	785	601	514	516	752	611	528	765	430	586	764	748	823	415	671	805	589	454	631	1016	943	1300	9.56904	9.40301	9.30741	9.20425	9.168	9.06631	9.40001	9.20961	8.97568	9.45696	8.90872	9.30371	9.5498	9.64156	9.4131	9.0501	9.47906
LAR_RS01930	416867..417203	+	111	WP_003673186.1	LAR_0356	pspC	\stress-responsive transcription regulator, phage shock protein\""	transcription factor	296	285	234	198	173	171	254	181	193	230	175	164	242	249	240	150	214	260	229	142	201	328	275	392	7.82586	7.82063	7.56658	7.60735	7.60194	7.47836	7.83828	7.4602	7.5287	7.7279	7.6161	7.47236	7.89538	8.05828	7.64037	7.58675	7.83467
LAR_RS01935	417202..417559	+	118	WP_003670462.1	LAR_0357		membrane protein	cell wall	395	372	362	243	230	252	331	310	253	311	256	222	345	320	366	229	304	403	352	222	373	602	482	599	8.24052	8.20347	8.19337	7.90144	8.01096	8.03518	8.21882	8.23307	7.91739	8.16141	8.16256	7.9071	8.40516	8.419	8.24669	8.19455	8.33926
LAR_RS01940	417573..418536	+	320	WP_003666394.1	LAR_0358	hprK	HPr kinase/phosphorylase	transport	1326	1168	1110	789	696	731	1116	912	932	1006	665	849	1149	1061	1125	642	857	1114	934	737	1059	1455	1378	1799	9.98433	9.8508	9.80654	9.59633	9.60466	9.56802	9.96884	9.78667	9.79422	9.85157	9.53667	9.83786	10.1379	10.1453	9.86349	9.6786	9.83161
LAR_RS01945	418536..419364	+	275	WP_003667441.1	LAR_0359	umpA	prolipoprotein diacylglyceryl transferase	cell wall	1205	1027	938	689	627	582	897	761	738	720	531	632	967	902	938	531	787	945	769	571	871	1032	1082	1318	9.84642	9.66541	9.56394	9.40108	9.45425	9.23965	9.65404	9.52585	9.45794	9.36963	9.21252	9.41256	9.88934	9.91134	9.60153	9.40511	9.70882
LAR_RS01950	419389..420406	+	338	WP_003667443.1	LAR_0360	gpsA	glycerol-3-phosphate dehydrogenase (NAD(P)(+))	carbon metabolism	2614	2025	2063	1505	1232	1337	1874	1712	1566	1672	1206	1436	1837	1713	1878	1252	1557	2001	1802	1399	1855	2250	2256	2345	10.9628	10.644	10.7	10.5271	10.4277	10.4382	10.716	10.6945	10.5422	10.5839	10.3946	10.5954	10.8144	10.836	10.6021	10.6413	10.6923
LAR_RS01955	420470..421385	+	304	WP_003666398.1	LAR_0361	galU	UTP--glucose-1-phosphate uridylyltransferase	carbon metabolism	13273	11353	10807	10854	9104	10211	11169	10748	12581	9538	8155	10056	9611	8414	10095	8047	9448	10705	8886	6793	7968	11192	10032	11464	13.3064	13.1304	13.0884	13.3767	13.3123	13.3704	13.2906	13.3441	13.5475	13.0952	13.1511	13.4026	13.2011	13.1316	13.0278	13.3248	13.2928
LAR_RS01960	421456..422191	-	244	WP_003667445.1	LAR_0362	lulB	\predicted L-lactate dehydrogenase, hypothetical protein subunit YkgG\""	carbon metabolism	272	285	337	276	238	314	261	240	323	174	185	274	170	216	252	259	236	373	343	314	368	348	378	446	7.70443	7.82063	8.09049	8.08443	8.0601	8.35143	7.87734	7.86523	8.26849	7.32755	7.69587	8.20958	7.38848	7.85399	7.71041	8.37158	7.97526
LAR_RS01965	422183..423671	-	495	WP_003667447.1	LAR_0363	lulC	iron-sulfur cluster-binding protein	carbon metabolism	388	419	448	366	308	362	349	367	443	293	264	339	209	275	345	235	278	431	384	338	444	547	518	634	8.21481	8.37457	8.49993	8.4903	8.43084	8.55607	8.29497	8.47584	8.72299	8.07571	8.2068	8.51575	7.68484	8.20105	8.16173	8.23173	8.21069
LAR_RS01970	423671..424487	-	271	WP_035164295.1	LAR_0364	lulA	Fe-S oxidoreductase	sulfur metabolism	253	256	297	194	177	202	202	197	225	206	189	219	162	154	244	170	188	233	220	191	238	431	421	518	7.60048	7.66653	7.90892	7.57806	7.63475	7.71747	7.50943	7.58174	7.74892	7.56971	7.72659	7.88756	7.31936	7.3684	7.6641	7.76644	7.64867
LAR_RS01975	424737..425670	+	310	WP_003667450.1	LAR_0365	trxB	thioredoxin-disulfide reductase	redox stress response	1280	1075	1044	817	906	700	7288	7795	7219	10814	8018	8742	9532	8237	7218	837	871	1420	1315	983	2157	3348	3224	4108	9.93344	9.73123	9.7182	9.64657	9.98466	9.50559	12.6748	12.8807	12.7462	13.2764	13.1267	13.2006	13.1892	13.1009	12.5439	10.0608	9.85496
LAR_RS01980	425763..426933	+	389	WP_003667451.1	LAR_0366	dapE	putative acetylornithine deacetylase/succinyl-diaminopimelate desuccinylase	cell wall	210	160	160	245	192	225	458	495	328	902	611	369	884	935	582	143	117	116	82	86	167	534	551	711	7.33326	6.99271	7.02166	7.91322	7.75154	7.87234	8.68599	8.90644	8.29058	9.69432	9.41466	8.63777	9.76002	9.96312	8.9141	7.51817	6.9688
LAR_RS01985	427191..428076	+	294	WP_003667453.1	LAR_0367		amino acid ABC transporter substrate binding component	transport	6	7	5	6	9	6	19	11	10	11	12	14	14	11	13	8	7	4	3	1	1	11	8	14	2.47998	2.70665	2.33034	2.78218	3.46658	2.85238	4.17346	3.54115	3.3945	3.47134	3.84643	4.00668	3.87933	3.6703	3.55496	3.48535	3.07629
LAR_RS01990	428121..428628	+	168	WP_003667454.1	LAR_0368		acyl-CoA thioesterase / acyl-CoA hydrolase		819	648	683	551	508	479	651	552	769	525	435	599	515	440	516	368	431	511	446	316	420	766	562	617	9.29006	9.00208	9.10694	9.07916	9.15109	8.95917	9.19226	9.06337	9.51722	8.91476	8.92536	9.33531	8.98173	8.87728	8.74083	8.87704	8.84156
LAR_RS01995	428717..430442	+	574	WP_003667456.1	LAR_0369	pgm	phosphoglucomutase	carbon metabolism	22827	21723	21155	16125	15347	18454	16561	15131	16553	13903	11644	12054	11418	10384	14416	12760	15198	18866	15311	11858	14761	27738	23476	25591	14.0886	14.0664	14.0574	13.9477	14.0656	14.2241	13.8589	13.8375	13.9433	13.6388	13.6649	13.664	13.4496	13.4351	13.5417	13.9898	13.9786
LAR_RS02000	430608..431247	+	212	WP_003666416.1	LAR_0370		hydrolase		212	209	187	176	138	169	211	191	161	207	140	145	193	175	192	121	137	119	108	65	80	419	354	469	7.34685	7.37549	7.24502	7.43835	7.27772	7.46148	7.57198	7.53736	7.26872	7.57666	7.29601	7.29578	7.57052	7.55177	7.32025	7.27859	7.19478
LAR_RS02005	431351..431624	+	90	WP_003666419.1	LAR_0371		hypothetical protein		705	546	770	1011	914	980	392	383	377	469	476	627	813	791	810	526	538	528	350	299	367	845	817	1123	9.0742	8.75551	9.27962	9.9536	9.99733	9.99045	8.46209	8.53723	8.49085	8.75239	9.05505	9.40112	9.63937	9.7221	9.39016	9.39148	9.16086
LAR_RS02010	431845..433861	+	671	WP_012390507.1	LAR_0372	uvrB	excinuclease ABC subunit B	DNA repair	489	337	337	233	203	210	831	800	690	1036	689	654	970	895	640	263	359	563	879	834	1601	4936	5001	5421	8.54759	8.06143	8.09049	7.84107	7.83155	7.77325	9.54392	9.59786	9.36106	9.89392	9.58775	9.46186	9.89381	9.90011	9.05088	8.39362	8.57849
LAR_RS02015	433876..436741	+	954	WP_003667458.1	LAR_0373	uvrA	excinuclease ABC subunit A	DNA repair	1133	894	874	551	497	543	1296	1274	1256	1885	1246	1523	1992	2005	1628	550	672	843	1141	914	1778	6115	6671	8132	9.75764	9.46558	9.46212	9.07916	9.11956	9.13976	10.1844	10.2685	10.2242	10.7568	10.4416	10.6802	10.9312	11.0629	10.3962	9.45575	9.48121
LAR_RS02020	437009..438341	+	443	WP_012390508.1	LAR_0374		serine/threonine exchanger SteT		1012	861	801	931	666	773	1010	947	874	877	662	643	882	725	823	713	675	505	426	230	229	501	400	553	9.5949	9.4114	9.33648	9.8348	9.54118	9.64851	9.82501	9.84094	9.70164	9.65382	9.53016	9.43742	9.75675	9.59656	9.4131	9.82975	9.48763
LAR_RS02025	438427..439321	+	297	WP_003667462.1	LAR_0375		RNase adaptor protein RapZ		563	405	407	213	203	218	293	292	222	405	229	294	478	372	499	175	216	278	242	182	257	452	421	407	8.75038	8.32569	8.36186	7.71219	7.83155	7.82694	8.04352	8.14707	7.72964	8.54125	8.00236	8.31089	8.87439	8.63564	8.69262	7.80807	7.84803
LAR_RS02030	439336..440323	+	328	WP_003667464.1	LAR_0376		gluconeogenesis factor	carbon metabolism	571	462	419	259	206	229	350	286	296	405	270	279	493	409	573	160	256	294	272	186	268	470	414	445	8.77069	8.51511	8.40366	7.99306	7.85262	7.89766	8.29908	8.11722	8.14298	8.54125	8.23912	8.23558	8.91888	8.77211	8.89166	7.67939	8.09217
LAR_RS02035	440341..441283	+	313	WP_003667466.1	LAR_0377	whiA	sporulation regulator WhiA / transcriptional regulator of cell division	transcription factor	654	567	506	333	270	325	467	387	434	458	329	351	543	497	697	232	332	383	368	288	349	597	501	534	8.96607	8.80983	8.67511	8.35437	8.24146	8.40096	8.714	8.55218	8.69345	8.71823	8.52339	8.5658	9.05797	9.05268	9.17375	8.21326	8.466
LAR_RS02040	442179..442773	+	197	WP_003666435.1	LAR_0379	clpP	ATP-dependent Clp protease proteolytic subunit	proteostasis	13318	13393	12735	13330	11020	13349	18234	20327	17012	32482	28006	20965	26389	26236	29310	11006	11591	12705	15366	12397	13572	27019	22395	23302	13.3113	13.3687	13.3252	13.6731	13.5878	13.7569	13.9977	14.2633	13.9828	14.863	14.931	14.4624	14.6582	14.7722	14.5654	13.7765	13.5877
LAR_RS02045	442839..444414	-	524	WP_003667469.1	LAR_0380		transposase	parasitic element	11281	12665	12777	12901	10947	13275	12128	12031	13256	11175	10578	10750	8388	7914	10844	8546	9638	9539	9343	6868	5784	10122	7704	7635	13.0718	13.2881	13.33	13.6259	13.5782	13.7489	13.4095	13.5067	13.6229	13.3237	13.5264	13.4988	13.0047	13.0432	13.131	13.4116	13.3215
LAR_RS02050									6	0	3	3	1	1	1	0	1	3	0	2	2	1	4	0	0	1	1	2	2	2	3	4	2.47998	0	1.77296	1.97799	1.08215	1.02643	0.923768	0	0.96465	1.90771	0	1.65694	1.56533	1.04717	2.10723	0	0
LAR_RS02055	445083..446091	+	335	WP_003666436.1	LAR_0381	gapA	\type I glyceraldehyde-3-phosphate dehydrogenase / glyceraldehyde 3-phosphate dehydrogenase (moonlights as an adhesin, binding mucin and epithelial cells)\""	carbon metabolism	346825	408193	411113	240695	246580	346251	293789	298196	326816	335611	314627	316854	275950	262921	354419	210249	297914	385992	314293	302295	362680	551318	466903	451488	18.0139	18.2983	18.3378	17.8474	18.0716	18.4539	18.0077	18.138	18.2465	18.232	18.4208	18.3801	18.0445	18.0971	18.1613	18.0322	18.2714
LAR_RS02060	446181..447387	+	401	WP_003667472.1	LAR_0382	pgk	phosphoglycerate kinase	carbon metabolism	65331	67648	68773	45091	44142	55496	56963	54319	59868	51468	46440	48807	39817	36273	48643	38378	49823	64462	54731	48083	58145	75134	64695	64532	15.6055	15.7052	15.7582	15.4312	15.5898	15.8125	15.641	15.6813	15.7979	15.527	15.6606	15.6815	15.2516	15.2395	15.2962	15.5784	15.6914
LAR_RS02065	447502..448252	+	249	WP_003667474.1	LAR_0383	tpiA	triose-phosphate isomerase	carbon metabolism	1003	869	777	871	758	778	987	847	906	825	604	692	844	690	767	602	606	480	395	235	259	462	404	476	9.58203	9.42472	9.29266	9.7388	9.72762	9.6578	9.79182	9.68012	9.75345	9.56575	9.39806	9.54323	9.69329	9.52527	9.31159	9.58591	9.33229
LAR_RS02070	448342..449665	+	440	WP_003666443.1	LAR_0384	eno	phosphopyruvate hydratase	carbon metabolism	248159	208803	207331	180690	164514	196616	205670	195495	237869	217984	183002	208968	224213	196918	230329	160560	179853	245572	230405	186060	226806	288995	244922	243350	17.531	17.3312	17.3502	17.4337	17.4877	17.6374	17.4933	17.5289	17.7882	17.6095	17.639	17.7796	17.745	17.6801	17.5396	17.6432	17.5433
LAR_RS02075	449835..451446	+	536	WP_003667418.1	LAR_0385		transposase	parasitic element	3370	4008	3743	4032	3475	4138	3861	3698	4314	3450	3220	3240	2569	2491	3468	2775	3056	2927	2907	2002	1748	2812	2096	2045	11.3291	11.6285	11.559	11.9482	11.923	12.0674	11.7585	11.8051	12.0036	11.6284	11.8108	11.7689	11.298	11.3759	11.4866	11.7891	11.6647
LAR_RS02080	451665..453048	+	460	WP_003667477.1	LAR_0386	proY	proline transport protein	transport	5367	4554	4248	1957	1983	2098	2631	2354	1848	3748	2791	2102	3771	3132	3371	1959	2345	2792	2701	2107	2939	11348	8415	8421	12.0003	11.8127	11.7416	10.9058	11.114	11.0879	11.2053	11.1537	10.781	11.7479	11.6045	11.1448	11.8516	11.7062	11.4457	11.2869	11.2828
LAR_RS02085	453165..454716	+	516	WP_011953403.1	LAR_0387	eriC	chloride channel protein involved in upregulation of histamine production (Cl- transport residues conserved)	transport	885	677	657	399	349	346	433	381	287	539	353	329	620	561	542	312	365	336	290	219	303	1524	1256	1456	9.40171	9.06512	9.05106	8.61451	8.61064	8.49103	8.60521	8.5297	8.09859	8.95265	8.6247	8.47268	9.24895	9.22712	8.81159	8.63943	8.60234
LAR_RS02095	455101..455878	+	258	WP_003667481.1	LAR_0388	yvaK	carboxylesterase		933	845	881	814	744	847	1156	1079	1181	812	690	925	649	624	887	606	682	621	393	229	287	592	587	733	9.4778	9.38438	9.47361	9.64127	9.70076	9.78025	10.0196	10.029	10.1355	9.54286	9.58984	9.96142	9.31479	9.38042	9.52099	9.59545	9.50249
LAR_RS02100	455864..458270	+	801	WP_003667482.1	LAR_0389	rnr	ribonuclease R		3635	3371	3380	3642	2967	3412	4767	4298	5407	3454	2833	3814	3001	2709	3796	2806	3174	2878	2225	1197	1066	1611	1484	1921	11.4383	11.3789	11.4119	11.8015	11.6951	11.7892	12.0625	12.0219	12.3293	11.6301	11.6261	12.0041	11.5222	11.4969	11.617	11.8051	11.7194
LAR_RS02105	458287..458761	+	157	WP_003666449.1	LAR_0390	smpB	SsrA-binding protein		711	643	675	747	638	721	1017	908	1160	707	610	837	606	526	720	651	775	768	641	372	318	364	305	366	9.0864	8.99092	9.08998	9.51751	9.4793	9.54817	9.83497	9.78033	10.1096	9.34338	9.4123	9.81735	9.21605	9.13434	9.2205	9.69866	9.68668
LAR_RS02110	458817..459402	-	194	WP_003667483.1	LAR_0391		hypothetical protein		1997	2054	2053	2470	2127	2539	1881	1900	2142	2076	2033	1875	1694	1491	1809	1624	1673	1404	1394	948	1046	2413	1943	1846	10.5746	10.6645	10.693	11.2415	11.2151	11.363	10.7214	10.8447	10.9939	10.8959	11.1475	10.9801	10.6975	10.6358	10.5482	11.0164	10.7959
LAR_RS02115	459552..460242	+	229	WP_003676241.1	LAR_0392		uracil-DNA glycosylase	nucleotide metabolism	2279	2370	2667	1785	1549	1852	2200	2279	2933	2678	2262	2965	2527	2495	3150	1070	1372	1644	1076	847	1290	2165	2001	2404	10.7651	10.8709	11.0703	10.7731	10.7578	10.908	10.9473	11.107	11.4471	11.2631	11.3015	11.6409	11.2742	11.3782	11.3479	10.4149	10.5099
LAR_RS02120	460302..461277	+	324	WP_003666452.1	LAR_0393	eutD	phosphate acetyltransferase	carbon metabolism	7758	8442	9080	6295	6007	7188	7268	6931	8594	7897	6994	9654	9408	8639	12201	4601	5919	7616	5087	4555	6287	8222	7899	8754	12.5318	12.703	12.8373	12.5908	12.7125	12.864	12.6708	12.7112	12.9977	12.8229	12.9296	13.3437	13.1703	13.1697	13.3011	12.5184	12.6182
LAR_RS02125	461396..461855	+	152	WP_003667485.1	LAR_0394	tsaE	tRNA threonylcarbamoyladenosine biosynthesis protein TsaE	translation	625	456	393	423	373	315	525	510	482	766	537	500	652	632	556	341	352	379	343	235	363	759	708	843	8.90077	8.4963	8.31152	8.69857	8.70636	8.35601	8.88252	8.94942	8.84444	9.45885	9.2287	9.07513	9.32143	9.39877	8.8483	8.76735	8.55016
LAR_RS02130	461854..462364	+	169	WP_003667486.1	LAR_0395		N-acetyltransferase GCN5		657	444	453	404	387	360	483	505	475	673	473	526	601	562	515	363	412	441	389	263	441	839	699	919	8.97266	8.45794	8.5159	8.63243	8.75939	8.5481	8.76249	8.93523	8.82338	9.27239	9.04595	9.14813	9.20412	9.22969	8.73804	8.85735	8.77667
LAR_RS02135	462396..462819	-	140	WP_003667488.1	LAR_0396		hypothetical protein		512	637	572	297	298	269	390	365	283	526	482	349	398	344	480	253	323	274	225	165	168	432	315	356	8.61373	8.97743	8.85158	8.18985	8.38336	8.12901	8.45473	8.46798	8.07842	8.9175	9.07309	8.55758	8.61077	8.52305	8.63675	8.33787	8.42646
LAR_RS02140	462830..463367	-	178	WP_003666457.1	LAR_0397	dnaQ	DNA polymerase III epsilon subunit / exonuclease	replication	313	327	280	206	203	172	304	315	225	386	300	227	257	198	290	198	178	100	110	55	39	129	82	126	7.90608	8.01813	7.82425	7.66421	7.83155	7.48672	8.09649	8.25608	7.74892	8.47212	8.39064	7.9391	7.98179	7.72903	7.91214	7.98547	7.57022
LAR_RS02145	463494..464391	+	298	WP_003667490.1	LAR_0398	murB	UDP-N-acetylenolpyruvoylglucosamine reductase	cell wall	4855	3763	3764	3556	3035	3137	3297	3256	2832	3874	2968	2875	3333	2864	3516	2896	3126	3377	3415	2391	2514	5600	4392	4396	11.8557	11.5376	11.5671	11.767	11.7278	11.668	11.5307	11.6215	11.3966	11.7956	11.6932	11.5965	11.6735	11.5771	11.5064	11.8506	11.6974
LAR_RS02150	464723..465647	+	307	WP_011953404.1	LAR_0399	rbsK	ribokinase	carbon metabolism	5937	6452	5893	3555	2712	2565	2368	1739	1558	1870	1385	1150	1677	1611	2492	2053	2328	2067	1666	1151	1016	1109	770	686	12.1459	12.3152	12.2137	11.7666	11.5655	11.3777	11.0534	10.717	10.5349	10.7453	10.5941	10.2752	10.683	10.7474	11.01	11.3545	11.2723
LAR_RS02155	465658..466054	+	131	WP_003667492.1	LAR_0400	rbsD	D-ribose pyranase	carbon metabolism	2707	2887	2655	1610	1121	1164	1034	741	765	808	563	519	727	705	1025	946	1099	1036	843	562	554	489	391	342	11.0132	11.1554	11.0638	10.6243	10.2916	10.2385	9.85886	9.48748	9.50971	9.53575	9.29681	9.12883	9.47828	9.55625	9.72934	10.2373	10.1901
LAR_RS02160	466072..467428	+	451	WP_003667493.1	LAR_0401	rbsP	L-fucose:H+ symporter permease	transport	9692	11230	9288	7016	5190	5499	4419	3049	3267	3371	2557	1928	2511	2441	3631	4288	4977	4587	3720	2503	2539	2282	1772	1364	12.8528	13.1146	12.8699	12.7472	12.5016	12.4776	11.9531	11.5268	11.6026	11.595	11.4783	11.0202	11.2651	11.3467	11.5529	12.4168	12.3682
LAR_RS02165	467587..468439	+	283	WP_003666462.1	LAR_0402		membrane protein	cell wall	3065	3005	2627	1826	1793	1851	1945	1947	1894	2529	1955	1900	2169	1998	1997	1822	2365	2636	2744	2238	2932	6448	5475	4914	11.1923	11.2132	11.0485	10.8059	10.9687	10.9072	10.7697	10.8799	10.8164	11.1806	11.0911	10.9992	11.0539	11.0579	10.6907	11.1823	11.2951
LAR_RS02170	468422..469322	+	299	WP_003667496.1	LAR_0403		hypothetical protein		2877	2763	2527	1618	1436	1696	1847	1842	1829	2152	1669	1730	2097	1919	1958	1502	1827	2388	2478	2006	2757	5250	4570	4594	11.101	11.0921	10.9925	10.6315	10.6486	10.7811	10.6951	10.8	10.7661	10.9478	10.8631	10.864	11.0053	10.9997	10.6623	10.9038	10.9229
LAR_RS02175	469349..470705	+	451	WP_003667497.1	LAR_0404	glmM	phosphoglucosamine mutase	carbon metabolism	6002	5282	4503	3373	3263	3394	3830	3686	3907	3894	3172	3824	4476	3936	4246	3040	4000	5454	5087	3925	6036	9184	8739	9061	12.1616	12.0266	11.8257	11.6908	11.8322	11.7816	11.7468	11.8004	11.8606	11.803	11.7891	12.0079	12.0988	12.0357	11.7785	11.9206	12.053
LAR_RS02180	470913..472734	+	606	WP_003667498.1	LAR_0405	glmS	glutamine--fructose-6-phosphate aminotransferase / glucosamine--fructose-6-phosphate aminotransferase	carbon metabolism	39561	27893	29666	15248	17155	22029	9025	8035	4316	10501	6629	2194	11476	11616	15924	12419	19749	28635	25275	21835	29297	91950	66620	64236	14.8819	14.4271	14.5452	13.867	14.2263	14.4796	12.9832	12.9244	12.0042	13.234	12.8523	11.2066	13.4569	13.5968	13.6853	13.9508	14.3564
LAR_RS02185	472994..473306	+	103	WP_003667500.1	LAR_0406	lp_0827	hypothetical protein		209	175	166	132	109	109	148	152	158	125	114	142	168	135	119	109	120	142	133	110	157	213	241	330	7.32641	7.12102	7.07437	7.02609	6.93985	6.83328	7.06356	7.20985	7.24176	6.8539	7.00171	7.26582	7.3715	7.17966	6.63563	7.12894	7.00504
LAR_RS02190	473367..475233	+	621	WP_003667501.1	LAR_0407		acyltransferase		2135	1744	1699	1212	1058	1036	1417	1308	1397	1300	1045	1313	1620	1320	1470	1161	1735	2352	2324	1932	2924	4086	4365	3890	10.6709	10.4286	10.4201	10.215	10.2082	10.0705	10.313	10.3064	10.3776	10.2211	10.188	10.4663	10.6331	10.4602	10.249	10.5325	10.8484
LAR_RS02195	475243..475699	+	151	WP_003667502.1	LAR_0408		MarR family transcriptional regulator	transcription factor	767	701	567	362	393	432	403	441	418	486	395	411	507	434	497	399	550	784	817	700	1031	1359	1239	1321	9.19558	9.11529	8.83894	8.47449	8.78153	8.81049	8.5019	8.74016	8.63939	8.80364	8.7865	8.79292	8.95919	8.85752	8.68684	8.99349	9.19263
LAR_RS02200	475703..476510	+	268	WP_003667503.1	LAR_0409		hydrolase		1796	1849	1463	1145	1054	1187	1190	1120	1203	1264	1074	1152	1264	1091	1430	1042	1481	1857	2059	1869	2806	3661	3467	2862	10.4217	10.5129	10.2045	10.133	10.2028	10.2667	10.0614	10.0828	10.1621	10.1806	10.2275	10.2778	10.2754	10.1855	10.2092	10.3766	10.6201
LAR_RS02205	476832..477444	+	203	WP_003667504.1	LAR_0410	lysM	peptidoglycan-binding protein LysM / aggregation promoting factor	cell wall	14842	14899	14755	8467	7759	8588	9854	10438	5752	15516	14729	14902	18503	17478	29298	9447	9915	6692	6239	2626	1770	9658	6494	7280	13.4676	13.5225	13.5376	13.0184	13.0817	13.1207	13.1099	13.3018	12.4185	13.7972	14.004	13.97	14.146	14.1862	14.5648	13.5562	13.3624
LAR_RS02210	478053..478773	+	239	WP_003667505.1	LAR_0411		two-component system response regulator	transcription factor	777	812	749	779	652	752	832	736	816	503	429	576	409	377	537	598	615	519	436	275	230	252	204	212	9.21424	9.327	9.23979	9.57795	9.51057	9.60883	9.54565	9.47773	9.60269	8.85313	8.90536	9.27891	8.65	8.65486	8.79825	9.5763	9.35352
LAR_RS02215	478772..480260	+	495	WP_003667506.1	LAR_0412		two-component system histidine kinase	transcription factor	1380	1389	1265	1329	1130	1236	1424	1295	1327	902	664	1021	740	703	1056	1154	1266	1171	948	574	558	490	478	391	10.0419	10.1006	9.99492	10.3478	10.3031	10.325	10.3201	10.292	10.3035	9.69432	9.5345	10.1037	9.50382	9.55216	9.77228	10.5238	10.394
LAR_RS02220	480428..481289	+	286	WP_003667507.1	LAR_0413	glcU	sugar transporter	transport	10852	8730	9339	11478	9018	10375	6848	6109	6742	8992	7579	9395	10575	9137	9083	6383	6685	5878	3236	1976	2554	5579	4817	7466	13.0159	12.7514	12.8778	13.4573	13.2986	13.3933	12.585	12.5291	12.6476	13.0102	13.0455	13.3045	13.339	13.2505	12.8754	12.9906	12.7938
LAR_RS02225	481363..481978	-	204	WP_003667508.1	LAR_0414	maa	galactoside O-acetyltransferase	carbon metabolism	1567	2013	2032	4109	3519	4128	1277	1034	1110	1047	966	1143	981	915	1391	1831	1732	940	556	250	187	188	180	165	10.225	10.6355	10.6781	11.9755	11.9412	12.064	10.1631	9.9676	10.0461	9.90914	10.0747	10.2664	9.91006	9.93196	10.1694	11.1894	10.8459
LAR_RS02230	482158..483517	+	452	WP_003667509.1	LAR_0415	pgi	glucose-6-phosphate isomerase	carbon metabolism	12325	12160	12524	9073	8776	9748	7816	7578	9381	9124	7874	9334	9213	8447	10319	6119	7565	9506	7087	5958	8175	16128	14109	15683	13.1995	13.2294	13.3011	13.1181	13.2594	13.3034	12.7757	12.8399	13.1241	13.0312	13.1006	13.2951	13.1401	13.1372	13.0594	12.9297	12.9722
LAR_RS02235	483593..483800	+	68	WP_003667510.1	-		hypothetical protein		244	209	205	180	143	186	241	217	170	305	212	174	234	216	225	157	195	168	160	102	138	398	301	306	7.5485	7.37549	7.37677	7.47059	7.32874	7.59901	7.76283	7.72055	7.34669	8.13341	7.89153	7.55729	7.84709	7.85399	7.54774	7.65222	7.70115
LAR_RS02240	484003..484303	-	99	WP_003667511.1	LAR_0416		hypothetical protein		1625	1263	1339	1414	1182	1332	1471	1417	1596	1381	1138	1098	935	736	1002	1144	1226	960	1265	838	684	1354	969	833	10.2774	9.9635	10.0769	10.4372	10.368	10.4328	10.367	10.4218	10.5696	10.3082	10.3109	10.2085	9.84085	9.61825	9.69664	10.5113	10.3477
LAR_RS02245	484440..484647	+	68	WP_003667512.1	-		sugar (pentulose and hexulose) kinase	carbon metabolism	60	71	77	91	45	63	69	56	55	62	48	62	62	45	48	49	57	39	22	23	15	57	40	48	5.5481	5.83466	5.97844	6.49447	5.68013	6.05159	5.97493	5.78589	5.73708	5.85493	5.76918	6.08231	5.9482	5.61446	5.34708	5.98803	5.9434
LAR_RS02250	484792..485251	-	152	WP_003667513.1	LAR_0417		transposase	parasitic element	89	99	85	96	78	83	103	89	93	103	82	95	109	112	115	77	79	82	65	49	63	109	101	116	6.10686	6.3071	6.11889	6.5708	6.46173	6.44409	6.54531	6.44454	6.48378	6.57728	6.53076	6.69056	6.75208	6.91224	6.58681	6.63182	6.40775
LAR_RS02255	485471..486311	-	279	WP_003667514.1	LAR_0418	ycbB	\two-component response regulator, possibly involved in glutamine utilization\""	transcription factor	699	540	496	214	184	238	626	604	434	624	482	320	399	350	371	154	240	343	338	263	354	798	626	708	9.06189	8.73961	8.64639	7.71891	7.69043	7.95304	9.13587	9.19301	8.69345	9.16351	9.07309	8.43277	8.61438	8.54792	8.2662	7.62453	7.99941
LAR_RS02260	486563..487571	+	335	WP_003667515.1	LAR_0419	argF	ornithine carbamoyltransferase	carbon metabolism	31826	51423	52773	80732	69123	86512	55632	51435	84449	47863	50194	91376	44963	44027	72608	53177	57654	61149	49692	38523	46583	65771	64665	60828	14.568	15.3096	15.3761	16.2715	16.2368	16.453	15.6069	15.6026	16.2942	15.4222	15.7728	16.5862	15.4269	15.519	15.8741	16.0489	15.902
LAR_RS02265	487587..488520	+	310	WP_003667516.1	LAR_0420	arcC	carbamate kinase	carbon metabolism	31809	50549	48226	76849	66661	80279	61416	53551	83109	47804	49065	88265	45787	44295	75452	60531	63898	68644	59404	45102	51744	65001	63802	56250	14.5672	15.2848	15.2461	16.2003	16.1844	16.3451	15.7496	15.6608	16.2711	15.4205	15.74	16.5362	15.4531	15.5277	15.9295	16.2358	16.0504
LAR_RS02270	488563..489478	-	304	WP_003667517.1	LAR_0421		DMT transporter permease	transport	879	805	788	467	421	536	506	501	410	610	519	492	614	633	718	442	624	679	541	444	491	1382	1201	1359	9.39191	9.31452	9.31291	8.84101	8.88061	9.12107	8.82945	8.92378	8.61159	9.13083	9.1796	9.0519	9.23494	9.40105	9.2165	9.14087	9.37445
LAR_RS02275	489561..490143	-	193	WP_003667518.1	LAR_0422		M10 family zinc metallopeptidase	proteostasis	166	174	140	114	89	111	262	226	213	363	273	275	348	313	293	129	146	184	197	149	188	502	476	538	6.99642	7.11282	6.8306	6.81633	6.65004	6.85929	7.88283	7.77891	7.67022	8.38374	8.25501	8.21482	8.41762	8.38719	7.92693	7.37038	7.28597
LAR_RS02280	490409..490787	+	125	WP_003667519.1	LAR_0423	copA2	\copper cation-transporting ATPase (homolog required for gut colonization in L. casei), homologous to pmtA of S. pyogenes\""	metal homeostasis	208	184	150	140	118	132	2603	2023	2280	1308	1144	1413	706	567	639	144	181	207	244	177	205	382	356	504	7.31954	7.19287	6.92929	7.11034	7.05341	7.10729	11.1899	10.9352	11.0839	10.2299	10.3185	10.5722	9.43606	9.24244	9.04863	7.52817	7.5942
LAR_RS02285	490786..491074	+	95	WP_003667520.1	LAR_0424	copA3	\copper cation-transporting ATPase (homolog required for gut colonization in L. casei), homologous to pmtA of S. pyogenes\""	metal homeostasis	180	188	205	155	125	144	2649	2079	2540	1328	1189	1618	851	707	716	150	195	264	259	188	276	437	403	471	7.11236	7.22368	7.37677	7.25617	7.13594	7.23194	11.2151	10.9745	11.2396	10.2518	10.3741	10.7675	9.70519	9.56033	9.21248	7.58675	7.70115
LAR_RS02290	491073..493011	+	645	WP_003667521.1	LAR_0425	copA	\copper cation-transporting ATPase (homolog required for gut colonization in L. casei), homologous to pmtA of S. pyogenes\""	metal homeostasis	1281	1139	1119	928	803	811	13083	11792	11876	8913	7314	10187	6468	4821	5273	894	1136	1469	1464	1164	1481	2403	2420	2978	9.93457	9.81457	9.81818	9.83015	9.81073	9.71766	13.5188	13.4778	13.4643	12.9975	12.9941	13.4212	12.6298	12.3283	12.091	10.1558	10.2378
LAR_RS02295	493129..493606	+	158	WP_003667522.1	LAR_0426		hypothetical protein		1346	1075	1096	949	894	866	880	812	938	865	720	765	1086	806	839	629	676	636	567	321	355	984	708	767	10.0059	9.73123	9.78825	9.8624	9.96544	9.81222	9.62647	9.61931	9.80347	9.63397	9.65117	9.68773	10.0566	9.74917	9.44083	9.64912	9.48976
LAR_RS02300									68	53	72	46	45	55	55	58	40	46	43	36	64	45	48	45	33	44	44	18	21	63	38	28	5.72504	5.4214	5.88316	5.5258	5.68013	5.85883	5.65359	5.83561	5.28775	5.43294	5.61355	5.31334	5.99328	5.61446	5.34708	5.86719	5.17185
LAR_RS02305	493834..494164	+	109	WP_003666524.1	LAR_0427		hypothetical protein		474	536	472	533	517	468	742	646	616	774	606	627	566	588	603	429	481	407	393	229	197	410	292	273	8.50276	8.7289	8.57502	9.03133	9.17638	8.92572	9.38072	9.28984	9.19766	9.47381	9.40283	9.40112	9.11771	9.29482	8.96513	9.09788	8.99959
LAR_RS02310	494358..495783	+	474	WP_003667524.1	LAR_0428		CPA1 family monovalent Na+/H+ antiporter	transport	410	385	347	354	332	261	505	532	381	533	399	452	410	435	491	265	315	269	224	111	124	237	213	238	8.29412	8.25286	8.13253	8.44234	8.53879	8.08562	8.8266	9.01023	8.50603	8.93653	8.801	8.9298	8.65352	8.86083	8.66936	8.40452	8.39039
LAR_RS02315									22	14	16	27	12	16	11	19	8	10	15	10	14	8	17	8	7	7	6	6	4	7	9	15	4.15294	3.59169	3.79635	4.779	3.84862	4.13682	3.44197	4.2765	3.10647	3.34679	4.14816	3.55672	3.87933	3.25275	3.91281	3.48535	3.07629
LAR_RS02320	496428..496611	-	60	WP_003667526.1	LAR_0429		hypothetical protein		241	234	230	217	206	234	253	232	249	282	215	240	194	164	219	204	230	222	206	145	126	219	165	110	7.53075	7.53756	7.54184	7.7389	7.85262	7.92869	7.83262	7.81654	7.89449	8.02071	7.91172	8.01913	7.57793	7.45863	7.50896	8.02837	7.93826
LAR_RS02330	499482..499848	-	121	WP_003667528.1	-		hypothetical protein		18	36	20	21	22	29	18	27	24	41	26	28	27	17	32	23	20	25	40	19	20	46	52	37	3.88134	4.87921	4.09736	4.43136	4.67683	4.95756	4.0999	4.76123	4.5752	5.271	4.90687	4.9611	4.77887	4.25777	4.77973	4.92235	4.47517
LAR_RS02335	500399..500801	-	133	WP_003667530.1	-		hypothetical protein		170	200	165	192	152	224	183	201	223	173	150	187	134	91	162	202	230	227	254	197	169	208	201	176	7.03051	7.31237	7.06572	7.56319	7.41626	7.86594	7.36774	7.61059	7.7361	7.31928	7.39493	7.66071	7.04749	6.61544	7.07681	8.01421	7.93826
LAR_RS02340	500817..501219	-	133	WP_003667531.1	-		hypothetical protein		192	226	195	192	171	205	226	195	208	166	172	169	138	112	147	185	235	203	216	146	167	183	182	157	7.20481	7.48765	7.30507	7.56319	7.58525	7.73864	7.67056	7.5671	7.63612	7.26007	7.59128	7.51545	7.0896	6.91224	6.93772	7.88789	7.96916
LAR_RS02345	501267..502242	-	324	WP_003667532.1	LAR_0430		hypothetical protein		312	304	290	327	264	294	354	288	312	266	243	249	188	189	248	269	319	290	297	187	217	264	286	230	7.90149	7.91334	7.87465	8.32822	8.20914	8.25679	8.31542	8.12724	8.21867	7.93678	8.08764	8.07204	7.53285	7.66224	7.68744	8.42607	8.40854
LAR_RS02350	502243..502468	-	74	WP_003667533.1	-		hypothetical protein		56	71	45	47	44	63	64	54	63	57	42	40	47	50	59	43	53	46	39	35	35	48	56	41	5.45076	5.83466	5.21968	5.55616	5.64835	6.05159	5.86819	5.73439	5.92956	5.73581	5.58031	5.46171	5.55603	5.76351	5.63814	5.80275	5.8402
LAR_RS02355	502467..502938	-	156	WP_003667535.1	LAR_0431		hypothetical protein		154	122	137	159	137	142	176	154	166	119	136	129	96	109	137	107	120	105	117	67	83	118	117	94	6.88905	6.60505	6.79963	7.29269	7.26729	7.2119	7.31182	7.22858	7.31256	6.78357	7.25446	7.12824	6.57067	6.8734	6.83694	7.10241	7.00504
LAR_RS02360	503094..503859	-	254	WP_003667536.1	-		integrase	parasitic element	164	168	160	161	134	138	166	135	165	139	111	123	127	110	140	124	132	105	95	60	59	110	75	105	6.97907	7.06256	7.02166	7.31061	7.23556	7.17096	7.22798	7.03996	7.30389	7.0058	6.96354	7.06003	6.97068	6.88646	6.86792	7.3137	7.14152
LAR_RS02365	503855..504455	-	199	WP_003667537.1	LAR_0432		transposase	parasitic element	89	124	89	90	88	87	97	80	91	85	83	76	65	70	90	65	80	62	60	46	60	88	76	81	6.10686	6.62827	6.18429	6.4787	6.6339	6.51124	6.45968	6.29259	6.45277	6.30337	6.54806	6.37212	6.01529	6.24133	6.23733	6.39008	6.42568
LAR_RS02370	504680..505274	-	197	WP_003667538.1	LAR_0433		\predicted secreted protein (HMPREF0536_0843), acid induced\""	stress response	210	303	346	451	619	480	580	492	846	430	451	578	394	385	578	291	505	1148	798	981	1939	1481	1604	2055	7.33326	7.9086	8.12838	8.79083	9.43575	8.96218	9.02596	8.89769	9.65472	8.62744	8.97737	9.28391	8.59623	8.68508	8.90417	8.53917	9.0697
LAR_RS02375	505464..506484	+	339	WP_003667539.1	LAR_0434		serine hydrolase / hypothetical esterase involved in bile and acid stress resistance	stress response	535	455	452	421	294	361	428	396	481	418	370	397	406	343	377	327	340	322	310	215	245	510	384	402	8.67696	8.49314	8.51272	8.69175	8.36392	8.55209	8.5885	8.58526	8.84145	8.58671	8.69239	8.74303	8.63941	8.51886	8.28927	8.70701	8.50025
LAR_RS02380	506691..507924	+	410	WP_003667540.1	LAR_0435	arcA	arginine deiminase	carbon metabolism	106260	145384	141688	178222	167700	221038	154898	167025	300688	186301	203635	347970	167281	161858	190163	123391	138990	157101	123972	103677	126829	165638	146683	172558	16.3073	16.8089	16.801	17.4139	17.5154	17.8063	17.0843	17.3019	18.1263	17.3829	17.7932	18.5153	17.3224	17.3972	17.2631	17.2633	17.1715
LAR_RS02385	508034..508496	+	153	WP_003667541.1	LAR_0436	argR	arginine transcriptional repressor	transcription factor	4213	5380	5856	5998	5010	5883	5663	5412	9097	5742	5234	10783	7307	6887	6946	3669	4622	4617	3342	2853	3887	6441	6353	8020	11.6511	12.0531	12.2046	12.5211	12.4507	12.575	12.3109	12.3544	13.0798	12.3632	12.5115	13.5033	12.8057	12.8427	12.4884	12.1919	12.2615
LAR_RS02390	508516..509938	+	473	WP_003667542.1	LAR_0437	arcD	arginine-ornithine antiporter	transport	13245	15640	17063	18060	13835	17066	16952	15224	24848	16024	14739	30995	22776	20586	22312	12958	15615	16748	12862	10267	13620	18416	18751	21680	13.3033	13.5925	13.7473	14.1112	13.916	14.1113	13.8925	13.8463	14.5293	13.8436	14.005	15.0265	14.4457	14.4223	14.1718	14.0121	14.0176
LAR_RS02395	509986..511393	+	468	WP_003667543.1	LAR_0438	arcD	arginine-ornithine antiporter	transport	5575	6061	5977	6923	5476	6180	6986	6313	8941	6374	5353	12288	10872	9844	10156	6130	7564	8337	6092	4877	7487	9923	10728	11012	12.0551	12.2251	12.2341	12.728	12.579	12.646	12.6138	12.5765	13.0548	12.5138	12.5439	13.6917	13.3789	13.358	13.0364	12.9323	12.972
LAR_RS02400	511457..511760	-	100	WP_003667545.1	-		hypothetical protein		549	676	583	354	342	360	499	515	416	867	756	515	630	744	862	377	520	582	708	615	684	1005	848	805	8.71414	9.06299	8.879	8.44234	8.58149	8.5481	8.8094	8.96346	8.63249	9.63729	9.72147	9.11769	9.27199	9.63383	9.4798	8.91183	9.11185
LAR_RS02405	511775..512483	-	235	WP_003667546.1	LAR_0439	cbiP	cobyric acid synthase	B12 metabolism	1560	1860	1786	1077	1018	1066	1562	1603	1266	2746	2228	1637	1923	2136	2549	1049	1386	1674	2032	1543	1747	2705	2231	2289	10.2186	10.5215	10.4921	10.0447	10.1527	10.1117	10.4535	10.5996	10.2357	11.2993	11.2796	10.7843	10.8804	11.1542	11.0426	10.3863	10.5246
LAR_RS02410	512482..513820	-	445	WP_003667547.1	LAR_0440	murE	UDP-N-acetylmuramyl tripeptide synthase	cell wall	2971	2982	3040	1973	1562	1739	2638	2884	2133	5633	4246	2979	3929	3941	4433	1906	2457	2710	3452	2573	2929	5589	4486	4431	11.1474	11.2021	11.259	10.9175	10.7699	10.8172	11.2091	11.4465	10.9878	12.3356	12.2097	11.6477	11.9108	12.0375	11.8407	11.2473	11.3501
LAR_RS02415	514049..514625	+	191	WP_003667548.1	LAR_0441	tdk	thymidine kinase	nucleotide metabolism	1854	1614	1437	920	920	910	1170	1193	1020	1815	1281	1249	1409	1292	1363	1040	1409	1888	1973	1670	2459	4813	4040	4073	10.4675	10.317	10.1787	9.81767	10.0068	9.88364	10.0369	10.1738	9.92425	10.7022	10.4816	10.3943	10.4319	10.4293	10.1401	10.3739	10.5483
LAR_RS02420	514640..515729	+	362	WP_003667549.1	LAR_0442	prfA	peptide chain release factor 1	translation	4870	4067	4421	2818	2573	2921	3071	3128	2815	4069	3044	2978	3440	3291	3893	2838	3787	5837	5918	5390	7729	12070	11089	11578	11.8601	11.6496	11.7991	11.4316	11.4896	11.5651	11.4283	11.5636	11.3879	11.8664	11.7297	11.6472	11.7191	11.7776	11.6533	11.8215	11.9741
LAR_RS02425	515721..516588	+	288	WP_003667550.1	LAR_0443		N5-glutamine S-adenosyl-L-methionine-dependent methyltransferase	translation	2290	1963	1950	1270	1312	1360	1507	1446	1328	1734	1417	1442	1502	1459	1871	1227	1721	2427	2409	2092	3171	4517	4298	4389	10.772	10.5992	10.6188	10.2824	10.5184	10.4628	10.4018	10.451	10.3046	10.6364	10.6271	10.6014	10.5241	10.6045	10.5968	10.6123	10.8367
LAR_RS02430	516593..517622	+	342	WP_003667551.1	LAR_0444	rimN	translation factor Sua5	translation	1721	1606	1640	1160	1132	1169	1219	1108	943	1232	969	935	1036	1026	1516	920	1229	1417	1334	1107	1448	2104	1931	2075	10.3602	10.3098	10.3692	10.1518	10.3057	10.2446	10.0961	10.0672	9.81113	10.1437	10.0792	9.97692	9.98868	10.097	10.2934	10.1971	10.3512
LAR_RS02435	517735..518971	+	411	WP_003667552.1	LAR_0445	glyA	serine hydroxymethyltransferase	carbon metabolism	2125	1905	1895	1459	1315	1232	2103	1936	2308	1778	1387	2033	1552	1497	1950	1074	1380	1445	1252	924	1164	1456	1366	1376	10.6642	10.5559	10.5775	10.4824	10.5217	10.3203	10.8823	10.8718	11.1015	10.6725	10.5962	11.0967	10.5713	10.6416	10.6564	10.4202	10.5183
LAR_RS02440	519063..519699	+	211	WP_003676152.1	LAR_0446	upp	uracil phosphoribosyltransferase	nucleotide metabolism	9023	7241	7470	3952	3701	3750	3701	3663	3404	5132	3939	4401	5085	4415	5375	2642	3273	4005	3510	2824	3521	8742	6730	7450	12.7496	12.4816	12.5557	11.9193	12.0139	11.9254	11.6974	11.7914	11.6619	12.2012	12.1015	12.2106	12.2828	12.2014	12.1186	11.7183	11.7637
LAR_RS02445	519829..521557	+	575	WP_003667554.1	LAR_0447	ptsI	phosphoenolpyruvate-protein phosphotransferase (homolog required for gut colonization in L. casei)	transport	2447	2137	2025	2636	2342	2288	1967	1801	1823	1992	1556	1694	1901	1736	2269	1674	1698	1424	1125	674	629	1475	1243	1556	10.8676	10.7216	10.6732	11.3353	11.3539	11.2129	10.7859	10.7676	10.7613	10.8364	10.762	10.8337	10.8638	10.8552	10.8748	11.0602	10.8173
LAR_RS02450	521658..522774	+	371	WP_003667556.1	LAR_0448		membrane protein	cell wall	100	94	102	92	73	55	92	76	76	103	66	74	108	100	78	83	68	67	50	25	36	156	146	198	6.27268	6.23331	6.37846	6.51006	6.36727	5.85883	6.38422	6.21956	6.19615	6.57728	6.22138	6.33411	6.73891	6.75017	6.03382	6.73902	6.19417
LAR_RS02455	522770..523544	+	257	WP_003667557.1	LAR_0449		membrane protein	cell wall	100	85	72	68	46	44	75	61	36	78	47	41	91	61	66	57	68	80	67	44	50	135	107	151	6.27268	6.09014	5.88316	6.07954	5.71123	5.5431	6.09339	5.90712	5.13985	6.18102	5.73937	5.49653	6.49433	6.0456	5.79681	6.20302	6.19417
LAR_RS02460	523703..524975	+	423	WP_003667558.1	LAR_0450	pyrP	uracil transporter	transport	755	611	465	491	401	406	406	306	284	252	194	230	476	369	514	390	308	205	152	72	82	186	165	148	9.17287	8.91743	8.55352	8.91316	8.81054	8.72115	8.51257	8.2144	8.08349	7.8591	7.76408	7.95797	8.86836	8.62399	8.73524	8.96064	8.35806
LAR_RS02465	525289..525997	+	235	WP_003666558.1	LAR_0451	atpB	ATP synthase subunit A	energy metabolism	46869	43890	45883	30274	26044	29524	42126	36416	36259	34623	26669	32710	36297	32341	35314	27908	36476	46014	40312	31444	40443	65632	60572	61825	15.1264	15.0811	15.1743	14.8564	14.8286	14.902	15.2057	15.1045	15.0745	14.9551	14.8604	15.1041	15.1181	15.074	14.8342	15.1188	15.2416
LAR_RS02470	526021..526240	+	72	WP_003666561.1	LAR_0452	atpE	F0F1 ATP synthase subunit C	energy metabolism	8482	7139	8100	4979	3922	4459	7031	6362	5610	5618	4172	5513	6483	5830	6133	4368	5904	7328	6144	5072	6821	11388	11132	12266	12.6604	12.4612	12.6725	12.2525	12.0976	12.1752	12.623	12.5876	12.3825	12.3317	12.1844	12.5355	12.6331	12.6024	12.3089	12.4434	12.6146
LAR_RS02475	526285..526804	+	172	WP_003666564.1	LAR_0453	atpF	ATP synthase subunit B	energy metabolism	21716	21565	21081	13864	10940	12313	19224	16164	16643	15290	11441	14470	17331	15267	17824	12360	16430	20427	18092	13840	18342	28493	27414	28442	14.0166	14.0559	14.0523	13.7297	13.5773	13.6404	14.074	13.9327	13.9511	13.776	13.6396	13.9275	14.0516	13.9911	13.8479	13.9439	14.091
LAR_RS02480	526793..527336	+	180	WP_003667559.1	LAR_0454	atpH	ATP synthase subunit delta	energy metabolism	26168	23286	26472	16986	13317	14949	23944	18973	19606	17551	12563	17634	20667	18332	20188	14352	19243	24104	22108	16814	21797	32826	32619	34182	14.2856	14.1667	14.3808	14.0227	13.8609	13.9202	14.3907	14.1639	14.1875	13.9749	13.7745	14.2128	14.3056	14.255	14.0275	14.1595	14.319
LAR_RS02485	527367..528897	+	509	WP_003666568.1	LAR_0455	atpA	ATP synthase subunit alpha	energy metabolism	62621	60117	65804	43241	32167	39604	61782	48899	53675	45621	32938	44374	51034	46604	53819	33243	46434	58317	52701	40250	55582	78217	77054	80619	15.5444	15.5349	15.6945	15.3707	15.1332	15.3258	15.7582	15.5297	15.6404	15.353	15.165	15.5441	15.6096	15.601	15.4421	15.3712	15.5898
LAR_RS02490	528932..529877	+	314	WP_003666570.1	LAR_0456	atpG	ATP synthase subunit gamma	energy metabolism	34098	35778	36532	25677	18997	22598	34663	27789	30897	25624	19208	24949	28251	26514	31470	19290	26577	32392	29962	23172	31783	43043	43787	42727	14.6675	14.7862	14.8455	14.6188	14.3734	14.5164	14.9244	14.7144	14.8436	14.5209	14.387	14.7134	14.7565	14.7874	14.668	14.586	14.7848
LAR_RS02495	529903..531331	+	475	WP_003666573.1	LAR_0457	atpD	ATP synthase subunit beta	energy metabolism	62225	60677	66272	45191	34880	43221	62490	51005	56353	46890	36565	46651	51405	46616	57203	35276	48160	59476	54819	44607	59609	79985	79817	75977	15.5353	15.5483	15.7047	15.4344	15.25	15.4519	15.7746	15.5905	15.7106	15.3926	15.3157	15.6163	15.6201	15.6014	15.5301	15.4568	15.6424
LAR_RS02500	531342..531774	+	143	WP_003666575.1	LAR_0458	atpC	F0F1 ATP synthase subunit epsilon	energy metabolism	22369	21639	23320	16346	13728	16203	22197	18077	20572	16820	13795	17197	17611	16016	20412	12903	16820	21739	19787	17137	22192	28564	27419	27062	14.0593	14.0608	14.1979	13.9673	13.9048	14.0364	14.2814	14.0941	14.2569	13.9136	13.9095	14.1766	14.0747	14.0602	14.0434	14.0059	14.1248
LAR_RS02505	531976..532240	+	87	WP_003667560.1	-		hypothetical protein		245	199	231	433	349	335	289	304	267	244	181	212	219	210	263	264	307	274	226	195	257	434	457	499	7.55437	7.30519	7.54806	8.7322	8.61064	8.44455	8.02376	8.20497	7.99478	7.81276	7.66449	7.84089	7.75194	7.81353	7.77177	8.39908	8.35338
LAR_RS02510	532258..533575	+	438	WP_003667561.1	LAR_0459	murA	UDP-N-acetylglucosamine 1-carboxyvinyltransferase	cell wall	1175	1051	982	1725	1440	1379	1660	1386	1366	1204	790	1077	1430	1330	1545	1316	1515	1697	1294	909	1456	2024	2092	2673	9.81009	9.6987	9.62999	10.7238	10.6526	10.4828	10.5412	10.3899	10.3453	10.1105	9.78486	10.1807	10.4533	10.4711	10.3207	10.7132	10.6529
LAR_RS02515	533681..534674	+	330	WP_003666578.1	LAR_0460	mreB	rod shape-determining protein MreB	cell wall	3955	2903	2542	2547	2143	2155	2388	2069	2072	2241	1539	1753	2611	2335	2557	2183	2330	2397	1974	1303	1683	3296	2983	3403	11.56	11.1634	11.001	11.2857	11.2259	11.1265	11.0655	10.9676	10.946	11.0062	10.7461	10.883	11.3214	11.2826	11.0471	11.443	11.2736
LAR_RS02520	534939..535164	+	74	WP_003667563.1	LAR_0461		hypothetical protein		310	249	243	225	173	196	237	205	170	184	117	147	262	216	234	192	201	235	197	123	178	246	247	340	7.89225	7.62673	7.62075	7.79089	7.60194	7.67418	7.73879	7.63888	7.34669	7.40768	7.0389	7.31542	8.00948	7.85399	7.60403	7.94125	7.74467
LAR_RS02525	535212..536406	+	397	WP_003667564.1	LAR_0462	rodA	cell division protein FtsW	replication	4033	3015	2672	2723	2231	2264	2609	2268	2132	2144	1455	1774	3017	2574	2753	2546	3002	3488	3160	2067	2650	3741	3689	4001	11.5881	11.218	11.073	11.3821	11.2839	11.1977	11.1932	11.1	10.9871	10.9424	10.6652	10.9002	11.5298	11.4232	11.1537	11.6649	11.639
LAR_RS02530	536418..536712	+	97	WP_003667566.1	LAR_0463	gcvH	glycine cleavage system protein H	carbon metabolism	1747	1364	1431	1450	1265	1380	1312	1160	1133	1055	889	869	1142	866	1294	1338	1625	1846	1927	1426	1541	1871	1724	1780	10.3818	10.0744	10.1726	10.4734	10.4658	10.4839	10.2021	10.1333	10.0757	9.92011	9.95501	9.87142	10.1291	9.85264	10.0652	10.7371	10.7539
LAR_RS02535	536903..538277	+	457	WP_050720657.1	LAR_0464		hypothetical protein		6192	7748	7809	6523	6658	7615	8075	6868	7060	5336	4791	4747	3988	3958	6992	5212	6520	6149	3904	2369	1983	1851	1495	1635	12.2065	12.5793	12.6197	12.6421	12.8609	12.9472	12.8227	12.698	12.7141	12.2574	12.3839	12.3197	11.9323	12.0438	12.498	12.6982	12.7577
LAR_RS02540	538415..539552	+	378	WP_003667568.1	LAR_0465	ddl	D-alanine--D-alanine ligase	cell wall	5004	5441	4690	8541	6582	8049	8391	7256	8031	4883	4484	5319	3864	3636	5827	6361	6040	5430	5352	3720	3871	4440	3742	3511	11.8993	12.0694	11.8843	13.0309	12.8444	13.0272	12.8781	12.7773	12.9	12.1295	12.2884	12.4839	11.8867	11.9214	12.2351	12.9856	12.6474
LAR_RS02545	539986..540832	+	281	WP_011953411.1	LAR_0466		Cro/CI-like transcriptional repressor containing tetratricopeptide repeat domain	transcription factor	9018	9380	7806	8701	7547	8768	7372	6781	5690	6274	5241	4617	5271	4600	6506	9635	9593	8200	8361	5242	4569	6417	5245	3990	12.7488	12.855	12.6192	13.0577	13.0417	13.1506	12.6913	12.6796	12.4029	12.491	12.5134	12.2797	12.3346	12.2606	12.3941	13.5846	13.3148
LAR_RS02550	541219..542644	+	474	WP_003667571.1	LAR_0467	araE	sugar:proton symporter	transport	319	362	368	857	660	824	330	246	292	214	185	275	301	274	409	356	441	341	208	148	181	273	349	481	7.93336	8.1643	8.217	9.71545	9.52814	9.74058	8.21447	7.90071	8.12342	7.62439	7.69587	8.21482	8.20895	8.19581	8.40645	8.82932	8.87458
LAR_RS02555	542656..544279	+	540	WP_003667572.1	LAR_0468	araK	probably ribulokinase (involved in arabinose utilization)	carbon metabolism	386	477	544	1034	746	888	466	360	433	285	244	397	362	334	433	574	546	501	380	223	259	296	268	446	8.20738	8.56108	8.77933	9.98602	9.70463	9.84837	8.71091	8.44813	8.69013	8.03592	8.09355	8.74303	8.47436	8.4806	8.48848	9.51729	9.18211
LAR_RS02560	544282..545011	+	242	WP_003666594.1	LAR_0469	araD	L-ribulose-5-phosphate 4-epimerase	carbon metabolism	356	451	448	906	662	735	516	434	465	260	250	307	289	281	391	661	573	504	386	250	246	214	231	256	8.09107	8.48044	8.49993	9.79557	9.5325	9.57588	8.85762	8.71713	8.79276	7.904	8.12847	8.37312	8.15046	8.23209	8.34171	9.72063	9.25163
LAR_RS02565	545064..546486	+	473	WP_003667573.1	LAR_0470	araA	L-arabinose isomerase	carbon metabolism	1436	1787	1569	3062	2381	2756	2548	2042	2438	1294	1184	1485	1066	1038	1425	2787	2309	2482	2454	1483	1272	904	765	857	10.0992	10.4638	10.3054	11.5513	11.3778	11.4813	11.1591	10.9486	11.1805	10.2144	10.3681	10.6438	10.0298	10.1137	10.2042	11.7953	11.2605
LAR_RS02570	546571..547141	+	189	WP_003666598.1	LAR_0471	maa	maltose O-acetyltransferase	carbon metabolism	30	23	34	47	40	36	46	49	48	35	25	22	27	20	24	57	47	28	38	30	11	25	23	25	4.57861	4.26029	4.82776	5.55616	5.51372	5.26045	5.40139	5.59697	5.54462	5.04912	4.85221	4.62575	4.77887	4.48088	4.3821	6.20302	5.67008
LAR_RS02575	547229..548072	-	280	WP_003667574.1	LAR_0472		\glyoxal reductase / aldo/keto reductase, related to diketogulonate reductase\""		683	871	766	912	742	811	927	814	727	715	644	509	377	351	615	733	770	559	603	385	307	365	289	278	9.02855	9.42804	9.27212	9.80508	9.69688	9.71766	9.70144	9.62286	9.43631	9.35959	9.49044	9.10082	8.53277	8.55203	8.99351	9.86962	9.67735
LAR_RS02580	548064..549162	-	365	WP_003667575.1	LAR_0473	araR	GntR family transcriptional regulator / arabinose operon transcriptional repressor	transcription factor	655	825	719	779	584	683	790	722	694	642	486	430	392	357	478	518	540	403	405	247	230	356	310	273	8.96827	9.34987	9.18092	9.57795	9.3519	9.47017	9.47102	9.45006	9.36939	9.20447	9.08499	8.85797	8.58891	8.57642	8.63074	9.3694	9.1662
LAR_RS02585	549273..549762	-	162	WP_003666602.1	LAR_0474	uspA	universal stress protein UspA	stress response	29454	28637	26591	21888	21810	22967	25907	25099	36689	25633	23920	28317	17654	15585	21651	20678	23926	28699	30075	24452	25812	35986	27288	24758	14.4563	14.4651	14.3873	14.3885	14.5726	14.5397	14.5044	14.5675	15.0915	14.5214	14.7035	14.8961	14.0782	14.0208	14.1285	14.6863	14.6332
LAR_RS02590	549845..550142	-	98	WP_003666604.1	-		hypothetical protein		337	326	315	346	307	276	305	314	256	386	333	261	284	236	340	297	333	316	328	233	227	372	276	244	8.01224	8.01373	7.99346	8.40946	8.42616	8.16595	8.10121	8.25151	7.93432	8.47212	8.54078	8.1397	8.12537	7.98122	8.14074	8.56853	8.47032
LAR_RS02595	550447..551752	-	434	WP_003667576.1	LAR_0475	rarA	recombinase RarA	replication	1719	2343	2332	2195	1879	2238	2319	2154	2036	2424	2411	1862	1543	1752	2410	1544	1684	1408	1501	1042	900	1516	1074	999	10.3585	10.8543	10.8767	11.0713	11.0363	11.181	11.0233	11.0256	10.9207	11.1194	11.3935	10.97	10.5629	10.8684	10.9618	10.9436	10.8054
LAR_RS02600	551755..552244	-	162	WP_011953413.1	LAR_0476		hypothetical protein		631	852	867	853	771	772	793	862	684	985	878	640	631	666	812	529	619	408	541	370	249	657	464	438	8.91453	9.39626	9.45054	9.70871	9.75213	9.64665	9.47649	9.70542	9.34848	9.82117	9.93707	9.43068	9.27428	9.47426	9.39371	9.39967	9.36286
LAR_RS02605	552378..552651	+	90	WP_003667579.1	LAR_0477		hypothetical protein		1301	1290	1194	916	827	846	1643	2221	2539	3448	3313	3464	3006	2830	3151	974	1195	1549	1891	1693	1877	3440	3015	2871	9.9569	9.99398	9.91167	9.81139	9.85317	9.77855	10.5264	11.0698	11.2391	11.6276	11.8518	11.8653	11.5246	11.5599	11.3484	10.2793	10.3108
LAR_RS02610	552708..553116	-	135	WP_003667581.1	LAR_0478		glyoxalase		7971	8299	8858	4458	3841	4102	4058	3873	4591	11102	10288	10697	27175	21940	25410	2629	3258	3544	2224	1490	1582	1726	1447	1682	12.5708	12.6784	12.8016	12.0931	12.0675	12.0548	11.8302	11.8718	12.0933	13.3143	13.4863	13.4917	14.7005	14.5142	14.3594	11.7111	11.7571
LAR_RS02615	553140..553884	-	247	WP_003666612.1	LAR_0479		hypothetical protein		10260	11207	10704	4638	4199	4276	4711	5095	5337	18192	15797	15110	37917	31927	34013	2942	3504	3780	2135	1462	1579	2105	1732	2214	12.935	13.1117	13.0746	12.1502	12.196	12.1148	12.0454	12.2673	12.3105	14.0267	14.105	13.99	15.181	15.0554	14.7801	11.8734	11.862
LAR_RS02620	554127..554886	+	252	WP_003667582.1	LAR_0480	yaaA	hypothetical protein		96	91	82	93	81	63	95	103	85	111	64	73	67	62	94	49	69	39	37	39	37	76	73	94	6.21456	6.18714	6.06781	6.52549	6.51557	6.05159	6.42997	6.65305	6.35553	6.68411	6.17759	6.31473	6.05835	6.06871	6.29926	5.98803	6.21495
LAR_RS02625	555001..556732	+	576	WP_011953416.1	LAR_0481	oxc	oxalyl-CoA decarboxylase	carbon metabolism	677	625	549	380	329	371	1373	1518	1618	3943	2794	2511	4304	4004	2679	749	844	1377	2206	1799	2393	4323	4001	3614	9.01584	8.95004	8.7925	8.54431	8.52573	8.59141	10.2676	10.5211	10.5893	11.8211	11.6061	11.4012	12.0423	12.0604	11.1144	9.90074	9.80958
LAR_RS02635	557721..558180	+	152	WP_003664118.1	LAR_0483		\transposase (interrupts frc gene for formyl-coenzyme A transferase, involved in acid resistance and gut colonization)\""	parasitic element	101	101	83	106	91	99	96	96	104	109	87	101	129	115	115	83	92	87	76	58	64	115	99	110	6.28685	6.3356	6.08503	6.71233	6.68178	6.69573	6.4449	6.55256	6.64336	6.65813	6.61525	6.77808	6.99305	6.95006	6.58681	6.73902	6.62512
LAR_RS02645	559331..560714	+	460	WP_003666987.1	LAR_0484		group II intron reverse transcriptase/maturase	parasitic element	744	604	576	428	386	441	541	515	537	687	530	485	740	652	694	350	411	502	426	333	417	762	628	719	9.15174	8.90084	8.86161	8.71548	8.75566	8.84018	8.92574	8.96346	9.00001	9.30205	9.20981	9.03127	9.50382	9.44366	9.16753	8.80485	8.77317
LAR_RS02650	560962..562297	+	444	WP_003667588.1	LAR_0485	pbuG	guanine permease	transport	1544	1052	1038	495	416	484	315	300	264	297	184	245	541	483	622	443	660	806	834	527	551	1011	837	704	10.2037	9.70007	9.7099	8.92484	8.86341	8.97412	8.14759	8.18592	7.97854	8.0952	7.68809	8.04876	9.05265	9.01153	9.0098	9.14412	9.45525
LAR_RS02655	562428..563034	-	201	WP_012390516.1	LAR_0486	rpsD	30S ribosomal protein S4	translation	65440	68027	69090	52959	53201	62269	62744	61038	54091	69335	61607	55488	46682	43490	62174	44779	51170	52797	47940	35012	31606	49508	38822	40027	15.608	15.7133	15.7648	15.6632	15.8591	15.9786	15.7805	15.8496	15.6515	15.9569	16.0683	15.8666	15.4811	15.5013	15.6503	15.801	15.7299
LAR_RS02660	563424..565128	+	567	WP_011953417.1	LAR_0487	ezrA	septation ring formation regulator EzrA	replication	4297	4826	4676	3833	3905	4065	3126	2891	2697	3237	2900	2564	2630	2217	3177	2875	3508	3370	2974	2357	2655	5050	4178	4159	11.6796	11.8964	11.88	11.8752	12.0913	12.0418	11.4539	11.45	11.3261	11.5365	11.6598	11.4314	11.3319	11.2079	11.3602	11.8401	11.8637
LAR_RS02665	565351..566500	+	382	WP_003667592.1	LAR_0488	iscS	aminotransferase V / cysteine desulfurase	sulfur metabolism	3523	2591	2564	1660	1339	1267	2660	2603	2055	3775	2650	2260	3171	2940	2956	1246	1432	1436	1279	853	998	2279	2026	2193	11.3932	10.9994	11.0135	10.6684	10.5478	10.3607	11.2211	11.2987	10.9341	11.7583	11.5298	11.2494	11.6016	11.6149	11.2563	10.6344	10.5716
LAR_RS02670	566521..567742	+	406	WP_003667593.1	LAR_0489	thiI	tRNA sulfurtransferase / thiamine biosynthesis protein ThiI	cofactor synthesis	4444	3820	3529	2194	1888	2056	3578	3243	2931	4797	3535	3224	4274	3908	4216	1891	2257	2474	2293	1549	1881	3237	2847	2947	11.7281	11.5592	11.4741	11.0706	11.0432	11.0587	11.6487	11.6157	11.4461	12.1038	11.9454	11.7617	12.0322	12.0254	11.7683	11.2359	11.2277
LAR_RS02675	568068..570723	+	884	WP_003667595.1	LAR_0490	valS	valine--tRNA ligase	translation	4284	3937	3413	2511	1963	2149	2895	2332	2462	2421	1836	2140	3341	2976	4212	1552	1791	1646	1214	642	614	839	655	862	11.6752	11.6028	11.4259	11.2652	11.0994	11.1225	11.3432	11.1401	11.1946	11.1176	11.0006	11.1707	11.677	11.6325	11.7669	10.9511	10.8942
LAR_RS02680	571105..572524	+	472	WP_011953418.1	LAR_0491	cydA	cytochrome D ubiquinol oxidase subunit I - may allow respiration if heme is provided	energy metabolism	1404	1363	1260	1173	991	1123	1171	1164	1588	1188	1111	1573	1342	1248	1226	1923	1770	2803	2569	2072	3107	2707	2684	2548	10.0667	10.0733	9.98921	10.1678	10.1139	10.1868	10.0382	10.1383	10.5624	10.0912	10.2763	10.7268	10.3617	10.3793	9.9874	11.2601	10.8772
LAR_RS02685	572524..573541	+	338	WP_003667598.1	LAR_0492	cydB	cytochrome D ubiquinol oxidase subunit II - may allow respiration if heme is provided	energy metabolism	1275	1247	1171	1160	998	1104	1289	1123	1529	1185	1014	1450	1411	1153	1228	2085	1941	2882	2840	2472	3626	3180	3318	2752	9.9278	9.94512	9.88364	10.1518	10.1241	10.1622	10.1766	10.0866	10.5078	10.0876	10.1446	10.6094	10.434	10.2652	9.98974	11.3768	11.0102
LAR_RS02690	573547..575278	+	576	WP_003667600.1	LAR_0493	cydD	cytochrome D ABC transporter ATP-binding and permease components - may export thiol reductants (cysteine and/or glutathione) required for assembly of CydAB	energy metabolism	126	105	129	128	81	94	145	87	97	84	88	102	110	116	124	200	154	202	192	173	202	184	211	181	6.60224	6.39095	6.71362	6.98204	6.51557	6.6217	7.03424	6.41213	6.54387	6.28651	6.63157	6.79217	6.76513	6.96245	6.69442	7.99991	7.36245
LAR_RS02695	575270..577016	+	581	WP_003667602.1	LAR_0494	cydC	cytochrome D ABC transporter ATP-binding and permease components - may export thiol reductants (cysteine and/or glutathione) required for assembly of CydAB	energy metabolism	83	78	94	87	50	70	77	82	54	63	43	75	83	59	100	119	126	135	90	73	96	91	100	99	6.00768	5.96805	6.26209	6.43035	5.82932	6.20141	6.1308	6.32777	5.71111	5.87762	5.61355	6.35324	6.36312	5.99824	6.38742	7.25471	7.07489
LAR_RS02700	577070..578285	+	404	WP_003667603.1	LAR_0495	ndh	\elecron transport chain NADH dehydrogenase, homolog of tetrazolium violet-reducing NoxB from L. lactis\""	energy metabolism	7435	7522	7552	6905	6313	7786	8102	7482	10256	5918	5437	6976	4482	4153	6065	6582	8322	10701	9649	8740	10446	11842	10709	11611	12.4704	12.5366	12.5715	12.7242	12.7842	12.9792	12.8275	12.8216	13.2527	12.4068	12.5664	12.875	12.1007	12.1131	12.2928	13.0349	13.1097
LAR_RS02705	578387..579701	+	437	WP_003667604.1	LAR_0496	folC	\bifunctional folylpolyglutamate synthase/dihydrofolate synthase, highly upregulated in stationary phase\""	cofactor synthesis	291	257	320	251	188	236	359	345	382	363	288	324	290	259	246	179	268	351	260	245	383	1079	963	1192	7.8014	7.67213	8.0161	7.94798	7.72131	7.94092	8.33559	8.38691	8.5098	8.38374	8.33193	8.45064	8.15543	8.11488	7.67582	7.84053	8.15802
LAR_RS02710	579767..580400	+	210	WP_003667605.1	LAR_0497	radC	\DNA repair protein RadC, highly upregulated in stationary phase\""	DNA repair	179	155	182	136	134	122	192	202	202	180	136	140	151	156	183	110	127	185	125	105	172	441	398	471	7.10438	6.94727	7.20618	7.06883	7.23556	6.99449	7.4366	7.61772	7.59411	7.37616	7.25446	7.24549	7.21857	7.3869	7.25143	7.14202	7.08621
LAR_RS02715	580535..581537	+	333	WP_003666650.1	LAR_0498	mreB	rod shape-determining protein	cell wall	14751	12847	12577	9482	8905	10088	8605	8472	7484	9668	7821	7778	9168	8317	11473	7786	9008	9597	8007	5784	6879	17834	14166	16364	13.4587	13.3087	13.3072	13.1817	13.2804	13.3529	12.9144	13.0008	12.7982	13.1148	13.0908	13.032	13.133	13.1149	13.2123	13.2772	13.224
LAR_RS02720	581670..582528	+	285	WP_003667606.1	LAR_0499	mreC	rod shape-determining protein MreC	cell wall	3999	3454	3546	2775	2303	2610	2478	2304	2205	2261	1801	1867	2526	2372	3066	2086	2629	2816	2243	1548	1909	3199	2932	3371	11.5759	11.414	11.4811	11.4094	11.3297	11.4028	11.1189	11.1227	11.0357	11.019	10.9728	10.9739	11.2737	11.3053	11.3089	11.3775	11.4477
LAR_RS02725	582534..583071	+	178	WP_003666652.1	LAR_0500	mreD	rod shape-determining protein MreD	cell wall	2130	2275	1934	1503	1389	1625	1634	1372	1188	1419	1011	1138	1390	1296	1683	1363	1851	1970	1493	1016	1275	1810	1649	1670	10.6676	10.8119	10.6069	10.5252	10.6006	10.7195	10.5185	10.3753	10.144	10.3474	10.1404	10.2601	10.4124	10.4337	10.4441	10.7638	10.9417
LAR_RS02730	583539..584187	+	215	WP_003666654.1	LAR_0501		glutamine ABC transporter permease component	transport	232	193	188	251	176	192	152	130	92	90	67	93	113	116	152	119	127	96	44	25	23	30	30	41	7.47614	7.2613	7.25266	7.94798	7.62662	7.64458	7.10175	6.98594	6.46836	6.38481	6.24279	6.66016	6.8036	6.96245	6.98559	7.25471	7.08621
LAR_RS02735	584201..584852	+	216	WP_003667608.1	LAR_0502		glutamine ABC transporter ATP-binding component	transport	311	336	249	296	231	225	251	170	132	141	108	106	188	158	211	180	173	106	86	48	44	52	44	49	7.89687	8.05716	7.65576	8.185	8.01719	7.87234	7.82122	7.37028	6.98425	7.02625	6.92433	6.84717	7.53285	7.40517	7.45557	7.84854	7.52933
LAR_RS02740	584869..585721	+	283	WP_003667610.1	LAR_0503		glutamine ABC transporter substrate binding component	transport	472	478	359	502	432	398	410	263	262	227	200	176	292	257	349	258	297	198	171	81	65	87	51	67	8.49668	8.56409	8.1814	8.94505	8.91774	8.69251	8.52668	7.99672	7.96761	7.70905	7.80783	7.57369	8.16531	8.10373	8.1783	8.36602	8.30576
LAR_RS02745	585924..587172	+	415	WP_003667612.1	LAR_0504		peptidase M16	proteostasis	5356	4762	4556	3401	3027	3222	3477	3426	2414	4652	3558	3208	3312	3049	3923	2863	3468	3554	3206	2863	3721	10806	7903	8047	11.9973	11.8771	11.8425	11.7028	11.724	11.7066	11.6074	11.6949	11.1663	12.0596	11.9547	11.7545	11.6644	11.6674	11.6644	11.8341	11.8472
LAR_RS02750	587176..588475	+	432	WP_003667614.1	LAR_0505		zinc protease	proteostasis	4198	4259	3878	2382	2273	2361	2186	2054	1434	2533	1984	1779	2107	2107	2934	2057	2690	2924	2315	1750	2589	5604	4565	4921	11.646	11.7161	11.6101	11.1892	11.3108	11.2582	10.9381	10.9571	10.4153	11.1828	11.1124	10.9043	11.0121	11.1345	11.2455	11.3573	11.4808
LAR_RS02755	588573..589611	+	345	WP_003667616.1	LAR_0506		XRE-family transcription regulator	transcription factor	5792	6069	5723	4228	4023	4563	3904	3562	3170	3822	3124	2928	3506	3279	4548	3679	4324	5044	4680	3674	4338	8365	7041	7711	12.1102	12.227	12.1715	12.0167	12.1342	12.2085	11.7744	11.751	11.5592	11.7761	11.7671	11.6228	11.7465	11.7723	11.8776	12.1958	12.1653
LAR_RS02760	589638..590226	+	195	WP_003666663.1	LAR_0507	pgsA	CDP-diacylglycerol--glycerol-3-phosphate 3-phosphatidyltransferase	cell wall	3572	3560	3346	2567	2437	2421	2588	2143	2014	2265	1851	1750	2166	2008	2693	2192	3293	3990	3426	2668	3456	5222	4688	4906	11.4131	11.4576	11.3973	11.297	11.4113	11.2944	11.1815	11.0183	10.905	11.0216	11.0123	10.8806	11.0519	11.0651	11.1219	11.449	11.7725
LAR_RS02765	590351..591599	+	415	WP_003667618.1	LAR_0508	cinA	damage-inducible protein	DNA repair	1184	1000	1168	882	816	908	753	665	566	573	467	525	540	551	825	531	759	853	426	287	310	644	615	1000	9.82109	9.62702	9.87994	9.75688	9.83387	9.88047	9.40192	9.33159	9.07575	9.04073	9.02756	9.14539	9.04999	9.20122	9.41659	9.40511	9.65662
LAR_RS02770	591688..592777	+	362	WP_003667620.1	LAR_0509	recA	DNA recombination/repair protein RecA	DNA repair	8348	7709	7733	5604	5348	5754	6648	6669	5998	7786	6301	6295	7664	7216	7948	4557	5859	7395	7573	6193	9016	27947	25315	28922	12.6375	12.572	12.6056	12.4231	12.5449	12.543	12.5422	12.6556	12.4789	12.8025	12.7791	12.7269	12.8745	12.91	12.6828	12.5045	12.6035
LAR_RS02775	593000..594554	+	517	WP_003666669.1	LAR_0510		ribonuclease Y		15353	16362	14312	8562	8898	9943	11676	11926	13485	14355	12827	13172	13671	12683	14550	7453	10192	12651	12198	10632	14553	28817	23665	25136	13.5164	13.6576	13.4936	13.0345	13.2793	13.332	13.3547	13.4941	13.6476	13.685	13.8045	13.792	13.7094	13.7236	13.5551	13.2142	13.4022
LAR_RS02780	594715..597361	+	881	WP_003667622.1	LAR_0511	mutS	DNA mismatch repair protein MutS	DNA repair	1437	1300	1299	863	568	661	961	763	750	888	672	786	958	878	1170	497	654	754	656	475	573	1204	1066	1293	10.1002	10.0051	10.0331	9.7255	9.31189	9.423	9.75335	9.52964	9.48118	9.67178	9.55176	9.72675	9.87587	9.87247	9.92001	9.30979	9.44209
LAR_RS02785	597372..599379	+	668	WP_003667624.1	LAR_0512	mutL	DNA mismatch repair protein MutL	DNA repair	930	905	915	548	435	477	673	578	551	541	459	541	615	621	880	329	450	506	419	243	374	664	551	694	9.47316	9.4832	9.52817	9.0713	8.9277	8.95315	9.24013	9.12965	9.03707	8.95798	9.00268	9.18862	9.23728	9.37348	9.50957	8.71579	8.90367
LAR_RS02790	599391..599991	+	199	WP_003667626.1	LAR_0513	ruvA	Holliday junction ATP-dependent DNA helicase RuvA	DNA repair	246	256	228	141	123	148	170	142	107	117	101	121	171	178	202	98	119	152	100	91	130	173	162	189	7.56022	7.66653	7.52931	7.12054	7.11284	7.27121	7.2621	7.11235	6.68398	6.75934	6.82848	7.03656	7.39689	7.57617	7.39305	6.97662	6.99306
LAR_RS02795	600005..601022	+	338	WP_003667627.1	LAR_0514	ruvB	Holliday junction DNA helicase RuvB	DNA repair	562	535	593	390	282	312	424	340	321	279	224	301	363	349	422	187	294	341	290	215	265	371	333	384	8.74782	8.72622	8.90349	8.58168	8.30399	8.34224	8.57499	8.36591	8.25956	8.00534	7.97064	8.34473	8.47833	8.54381	8.45146	7.90334	8.29116
LAR_RS02800	601034..602123	+	362	WP_003667629.1	LAR_0515	tgt	tRNA-guanine transglycosylase subfamily	translation	783	695	698	474	432	435	493	400	374	336	273	329	451	442	586	317	404	469	361	296	349	431	438	492	9.22532	9.10291	9.13823	8.86243	8.91774	8.82046	8.79198	8.59972	8.47936	8.27258	8.25501	8.47268	8.79069	8.88381	8.92396	8.66231	8.74844
LAR_RS02805	602194..602659	+	154	WP_003667630.1	LAR_0516	yajC	preprotein translocase subunit YajC		16993	17953	17306	20265	18494	20980	14337	13266	12117	11374	10015	8932	7899	7619	12964	15294	17588	17919	15504	12361	12652	18353	14482	13812	13.6628	13.7915	13.7677	14.2774	14.3347	14.4092	13.6508	13.6477	13.4933	13.3492	13.4475	13.2316	12.9181	12.9884	13.3886	14.2512	14.1893
LAR_RS02810	602785..603745	+	319	WP_011953421.1	LAR_0517		DHH family phosphoesterase (homolog required for gut colonization in L. casei)		2167	2224	2462	1342	1209	1224	1897	1900	1589	2390	1934	1792	1553	1626	2128	1029	1502	1693	1434	1195	1677	4153	3567	4054	10.6924	10.7792	10.9549	10.3618	10.4005	10.3109	10.7336	10.8447	10.5633	11.099	11.0756	10.9148	10.5722	10.7608	10.7823	10.3585	10.6404
LAR_RS02815	603758..605132	+	457	WP_011953422.1	LAR_0518	yqfR	DEAD/DEAH box ATP-dependent RNA helicase		2848	3092	3463	1918	1781	2017	2967	2716	2592	3125	2448	2441	2298	2326	2928	1424	2157	2598	2217	1648	2283	4717	4324	5278	11.0864	11.2543	11.4469	10.8767	10.9591	11.0311	11.3786	11.36	11.2688	11.4857	11.4154	11.3605	11.1373	11.2771	11.2425	10.8269	11.1623
LAR_RS02820	605390..608045	+	884	WP_003667637.1	LAR_0519	alaS	alanine--tRNA ligase	translation	6636	6314	5900	3204	2799	2957	4063	3699	4522	4358	3537	4720	5818	5219	6207	2471	2980	3979	3509	2596	2939	5540	4723	5225	12.3064	12.284	12.2154	11.6167	11.611	11.5828	11.832	11.8055	12.0715	11.9654	11.9462	12.3115	12.477	12.4427	12.3262	11.6217	11.6284
LAR_RS02825	608314..608581	+	88	WP_003666685.1	LAR_0520		hypothetical protein		3724	4288	3713	3672	3463	3658	3786	3712	3994	3882	3568	3520	3072	2990	3763	2944	3537	3762	3773	3284	3926	7829	5986	5791	11.4732	11.7259	11.5474	11.8133	11.918	11.8896	11.7302	11.8105	11.8924	11.7986	11.9588	11.8884	11.5559	11.6392	11.6044	11.8744	11.8756
LAR_RS02830	608577..609021	+	147	WP_003666687.1	LAR_0521	ruvX	crossover junction endodeoxyribonuclease RuvA	DNA repair	6431	7053	6807	6564	6135	7558	7057	6737	7328	6485	5961	6110	5128	4988	6697	5586	7056	7210	7409	6488	7415	14126	11372	10611	12.2612	12.4437	12.4217	12.6512	12.7429	12.9364	12.6283	12.6703	12.7678	12.5387	12.6991	12.6838	12.2949	12.3774	12.4358	12.7982	12.8717
LAR_RS02835	609030..609327	+	98	WP_003666689.1	LAR_0522		hypothetical protein		3074	3628	3155	3221	3043	3596	3346	3173	3601	2970	2803	2826	2342	2195	3065	2840	3709	3574	3885	3210	3933	6905	5416	5293	11.1966	11.4849	11.3126	11.6243	11.7316	11.865	11.552	11.5842	11.743	11.4124	11.6107	11.5717	11.1646	11.1935	11.3085	11.8225	11.9441
LAR_RS02840	609425..609962	+	178	WP_003666690.1	LAR_0523		colicin V biosynthesis protein		96	73	86	74	65	44	107	122	111	136	122	91	128	116	108	48	54	49	65	49	69	189	136	141	6.21456	5.87405	6.13552	6.1998	6.20197	5.5431	6.5997	6.89505	6.73642	6.97457	7.09882	6.62911	6.98191	6.96245	6.49718	5.95876	5.8667
LAR_RS02845	609963..612339	+	791	WP_003667640.1	LAR_0524	mutS2	DNA mismatch repair protein MutS	DNA repair	763	684	649	612	444	450	878	892	814	1309	930	935	1197	1106	1162	530	580	643	743	513	707	1198	1221	1221	9.18805	9.07993	9.03341	9.23037	8.95719	8.86926	9.62319	9.75471	9.59916	10.231	10.02	9.97692	10.1969	10.2052	9.91012	9.40239	9.26912
LAR_RS02850	612429..612744	+	104	WP_003666692.1	LAR_0525	trxA	\thioredoxin family protein, CGPC active site\""	redox stress response	7159	7865	7050	9089	7987	7635	24326	30239	31150	43356	40663	36854	25606	23938	32396	10300	10371	12460	15379	13457	12863	15967	12255	9881	12.4158	12.6009	12.4722	13.1206	13.1235	12.951	14.4136	14.8363	14.8554	15.2796	15.469	15.2762	14.6147	14.6399	14.7098	13.6809	13.4273
LAR_RS02855	612798..613353	-	184	WP_011953423.1	LAR_0526		hypothetical protein		1825	1632	1736	1282	1323	1501	1116	1087	1004	1517	1229	1110	1241	1134	1346	1158	1607	1990	2116	1839	1999	4358	3180	2958	10.4448	10.333	10.4512	10.2959	10.5304	10.605	9.96884	10.0397	9.90147	10.4436	10.4218	10.2242	10.2489	10.2413	10.122	10.5288	10.7379
LAR_RS02860	613507..614311	+	267	WP_003667643.1	LAR_0527	murI	glutamate racemase	cell wall	328	335	296	314	274	280	523	522	437	565	407	362	461	466	509	290	286	231	336	176	216	326	318	434	7.97334	8.05287	7.90407	8.26988	8.2626	8.18663	8.87702	8.9829	8.70337	9.02048	8.82958	8.61021	8.82226	8.95994	8.72117	8.53422	8.25148
LAR_RS02865	614312..614900	+	195	WP_003667645.1	LAR_0528	rdgB	non-canonical purine NTP pyrophosphatase / xanthosine triphosphate pyrophosphatase	nucleotide metabolism	392	377	330	400	325	298	544	538	487	589	485	477	554	520	568	382	345	316	346	214	278	453	404	482	8.22956	8.22267	8.06032	8.61811	8.50813	8.27622	8.9337	9.02637	8.8593	9.08038	9.08202	9.00732	9.08685	9.11782	8.87904	8.9308	8.52126
LAR_RS02870	614905..615424	+	172	WP_011953424.1	LAR_0529		phosphodiesterase		579	450	473	498	458	422	730	721	678	827	598	593	631	603	726	509	496	561	576	359	433	584	557	670	8.79072	8.47725	8.57806	8.93354	9.00189	8.77678	9.35724	9.44807	9.33579	9.56924	9.38368	9.32081	9.27428	9.33111	9.23246	9.34415	9.0438
LAR_RS02875	615444..615888	+	147	WP_003667648.1	LAR_0530		hypothetical protein containing cystathionine beta-synthase domain		526	449	462	507	386	482	654	672	631	753	635	578	629	612	681	516	479	548	622	407	464	695	597	656	8.65255	8.47405	8.5442	8.95932	8.75566	8.96816	9.19889	9.34668	9.23231	9.43419	9.47017	9.28391	9.2697	9.35245	9.1403	9.36383	8.99359
LAR_RS02880	615993..616830	-	278	WP_003667649.1	LAR_0531		hydrolase		802	898	791	616	542	594	580	512	455	764	616	474	525	479	663	388	541	453	323	210	258	596	434	498	9.25985	9.47202	9.31838	9.23976	9.2444	9.26905	9.02596	8.95505	8.76146	9.45508	9.4264	8.99823	9.00942	8.99956	9.10172	8.95324	9.16886
LAR_RS02885	616819..617695	-	291	WP_003667650.1	LAR_0532	mscS	mechanosensitive ion channel protein	transport	651	691	619	456	398	429	460	498	342	619	482	396	476	442	514	338	355	252	200	137	135	592	390	408	8.95945	9.09459	8.96527	8.8067	8.79973	8.80046	8.69226	8.91514	8.35069	9.15193	9.07309	8.7394	8.86836	8.88381	8.73524	8.75463	8.56237
LAR_RS02890	617837..618278	+	146	WP_003666701.1	LAR_0533		chemotaxis protein		5830	5907	5643	4981	4899	5191	6497	6542	8272	7565	6835	7897	6277	5654	6805	3815	4911	5945	5473	4539	5996	11709	9456	9680	12.1196	12.1879	12.1511	12.2531	12.4184	12.3945	12.5091	12.6279	12.9426	12.7609	12.8964	13.0539	12.5865	12.5581	12.4589	12.2482	12.3489
LAR_RS02895	618270..618729	+	152	WP_003667651.1	LAR_0534		hypothetical protein		6815	8383	6551	5947	5812	6363	7746	7262	9756	9015	8264	8772	7305	7003	8024	4961	6229	7640	7305	6310	7906	13180	10599	10781	12.3448	12.6929	12.3664	12.5088	12.6649	12.6881	12.7627	12.7785	13.1806	13.0139	13.1703	13.2055	12.8053	12.8668	12.6966	12.6271	12.6919
LAR_RS02900	618769..619870	-	366	WP_012390518.1	LAR_0535	pepQ	Xaa-Pro dipeptidase	proteostasis	2265	2120	1978	3255	2252	2277	2500	2190	2170	1945	1710	1375	1308	1197	1589	2071	1711	1380	1569	798	628	1371	1026	1086	10.7562	10.7101	10.6393	11.6395	11.2974	11.2059	11.1316	11.0495	11.0126	10.802	10.8981	10.5329	10.3247	10.3192	10.3612	11.3671	10.8283
LAR_RS02905	620030..621041	+	336	WP_003667653.1	LAR_0536	ccpA	\catabolite control protein A, transcriptional activator/repressor\""	carbon metabolism	4782	4372	3734	3317	2843	3166	2398	2653	2286	4900	3683	3522	5096	4389	4243	2425	2761	2674	2292	1651	2311	7248	6318	7747	11.8338	11.7539	11.5556	11.6667	11.6335	11.6813	11.0716	11.3261	11.0877	12.1345	12.0045	11.8892	12.2859	12.1928	11.7775	11.5946	11.5183
LAR_RS02910	621054..621900	+	281	WP_003667654.1	LAR_0537		hypothetical protein		3821	3262	2936	2658	2141	2520	2153	2013	1704	3467	2493	2570	3923	3438	3413	1906	2267	2308	1857	1394	1896	4566	4089	4984	11.5103	11.3315	11.2088	11.3473	11.2245	11.3521	10.9162	10.928	10.664	11.6355	11.4417	11.4347	11.9086	11.8406	11.4636	11.2473	11.234
LAR_RS02915	621974..622721	+	248	WP_003667655.1	LAR_0538		YebC-family transcriptional regulator	transcription factor	41653	34065	36048	19025	19195	22148	17153	18065	15608	29747	24328	19745	25066	21076	26434	14794	19080	24749	20461	17430	21080	50136	38049	42258	14.9562	14.7155	14.8263	14.1863	14.3884	14.4873	13.9095	14.0931	13.8585	14.7361	14.7279	14.3759	14.584	14.4562	14.4164	14.2032	14.3067
LAR_RS02920	622841..623819	+	325	WP_003667656.1	LAR_0539	comGA	secretion protein E	transport	66	71	58	71	47	49	47	55	48	72	42	35	70	69	86	33	40	41	19	26	56	325	265	402	5.68279	5.83466	5.57711	6.14092	5.74167	5.69522	5.43169	5.76037	5.54462	6.0672	5.58031	5.27373	6.12062	6.22085	6.17263	5.42869	5.44237
LAR_RS02925	623736..624807	+	356	WP_012390519.1	LAR_0540	comGB	type II secretion system protein	transport	92	77	88	84	51	67	77	63	55	83	65	49	74	79	104	41	56	52	29	26	36	260	247	399	6.154	5.94973	6.16822	6.38032	5.85739	6.1391	6.1308	5.9529	5.73708	6.26946	6.19965	5.74846	6.19967	6.41366	6.44334	5.7353	5.91828
LAR_RS02930	624806..625118	+	103	WP_003667658.1	LAR_0541	comGC	competence protein ComGC		12	27	20	12	11	13	18	11	13	15	13	13	20	22	29	13	17	18	6	7	4	63	57	112	3.34452	4.48042	4.09736	3.6733	3.73216	3.85607	4.0999	3.54115	3.741	3.88369	3.95418	3.90666	4.36419	4.6125	4.64313	4.13537	4.25211
LAR_RS02935	625114..625549	+	144	WP_003667659.1	-		hypothetical protein		32	37	27	33	21	22	30	18	24	23	15	15	26	25	40	14	14	18	11	11	15	91	64	147	4.66794	4.91741	4.5083	5.05892	4.6124	4.57371	4.80281	4.20263	4.5752	4.46596	4.14816	4.10022	4.72644	4.78983	5.09112	4.23641	3.98813
LAR_RS02940	625535..625826	+	96	WP_003667660.1	-		hypothetical protein		21	19	19	22	12	12	23	15	20	23	13	7	21	18	15	13	19	15	7	12	13	60	42	104	4.08968	4.00042	4.02779	4.49543	3.84862	3.74887	4.43513	3.95518	4.32422	4.46596	3.95418	3.09375	4.43124	4.33604	3.74495	4.13537	4.40458
LAR_RS02945	625822..626254	+	143	WP_003667661.1	-		hypothetical protein		45	26	36	43	25	24	25	20	27	34	20	13	27	24	43	16	28	32	22	17	19	69	81	153	5.1433	4.42846	4.9074	5.43069	4.85447	4.69419	4.55007	4.34678	4.73839	5.00858	4.54271	3.90666	4.77887	4.73311	5.1925	4.41946	4.94194
LAR_RS02950	626668..627502	+	277	WP_003667662.1	LAR_0542		DNA methyltransferase		11629	14373	11715	8553	7764	8524	12981	12092	13366	14790	12484	12778	12947	13754	14629	7639	10372	11638	11921	9264	11876	20372	18658	17375	13.1156	13.4706	13.2048	13.033	13.0826	13.1099	13.5075	13.514	13.6348	13.728	13.7654	13.7481	13.6309	13.8405	13.5629	13.2497	13.4274
LAR_RS02955	627515..628712	+	398	WP_003667663.1	LAR_0543	ackA	acetate kinase	carbon metabolism	19245	20189	19493	14101	12848	15256	19181	18823	20580	20231	17419	17640	17176	17539	21544	12002	14646	19367	19789	18036	22689	34399	31574	33254	13.8423	13.9608	13.9393	13.7542	13.8092	13.9496	14.0708	14.1524	14.2574	14.18	14.246	14.2133	14.0386	14.1912	14.1213	13.9015	13.9252
LAR_RS02960	628826..629435	+	202	WP_003667664.1	LAR_0544		metallophosphatase / phosphoesterase		296	238	269	242	207	224	267	262	269	228	190	212	255	216	237	165	176	149	108	59	60	206	177	239	7.82586	7.56188	7.76669	7.89552	7.85958	7.86594	7.90999	7.99125	8.0055	7.71536	7.73417	7.84089	7.97057	7.85399	7.62231	7.72357	7.554
LAR_RS02965	629455..630001	+	181	WP_003666729.1	LAR_0545		hypothetical protein		382	353	270	270	246	269	330	291	352	289	205	258	298	302	304	206	252	213	179	77	79	216	212	260	8.19241	8.1281	7.77202	8.05284	8.10762	8.12901	8.21447	8.14213	8.39215	8.05595	7.84329	8.12308	8.19455	8.33573	7.97988	8.04239	8.06953
LAR_RS02970	630009..630780	+	256	WP_003667665.1	LAR_0546		haloacid dehalogenase / hypothetical NagD-like HAD sugar phosphatase		859	793	656	686	607	626	667	607	738	589	431	548	715	595	676	487	509	479	414	216	214	433	352	464	9.35875	9.29289	9.04886	9.39479	9.40754	9.34463	9.22723	9.20015	9.45794	9.08038	8.91206	9.20714	9.45431	9.31187	9.12969	9.28051	9.08106
LAR_RS02975	630763..631417	+	217	WP_003667666.1	LAR_0547		hypothetical protein		526	722	523	487	431	464	362	367	353	313	294	279	392	386	534	460	650	547	466	353	376	746	640	600	8.65255	9.15779	8.72267	8.90138	8.9144	8.91337	8.34756	8.47584	8.39623	8.17063	8.36158	8.23558	8.58891	8.68881	8.79019	9.19836	9.43326
LAR_RS02980	631384..632032	-	215	WP_003667667.1	LAR_0548	dedA	membrane protein	cell wall	1106	1276	1246	950	918	1047	758	577	561	621	528	497	629	579	973	931	1255	1237	966	764	871	1729	1410	1372	9.72288	9.97825	9.97311	9.86391	10.0036	10.0858	9.41146	9.12715	9.06297	9.15657	9.20436	9.06646	9.2697	9.27261	9.65432	10.2143	10.3814
LAR_RS02985									98851	19081	20610	55002	55095	31849	54970	42083	59375	36855	15227	47716	82156	64536	45700	42803	51959	110533	9752	52500	109195	72231	28632	152503	16.203	13.8794	14.0197	15.7178	15.9095	15.0114	15.5897	15.3131	15.786	15.0452	14.0519	15.6489	16.2965	16.0707	15.2062	15.7359	15.752
LAR_RS02990									99620	25613	28005	75736	53857	34464	69588	49251	75600	41582	16493	59160	100805	80859	65261	44104	61050	102835	10600	51262	102395	69834	37550	160117	16.2142	14.3041	14.462	16.1793	15.8767	15.1252	15.9299	15.54	16.1345	15.2193	14.1672	15.959	16.5917	16.396	15.7202	15.7791	15.9846
LAR_RS02995									537	140	443	659	295	157	375	397	194	254	171	228	448	171	397	199	149	250	106	287	498	242	254	6204	8.68233	6.80168	8.48378	9.33695	8.36881	7.35585	8.39831	8.58889	7.53612	7.87046	7.58292	7.94542	8.78109	7.5186	8.36361	7.99271	7.31513
LAR_RS03000									66	32	58	113	87	37	81	46	32	54	26	40	83	49	93	48	52	76	26	31	61	25	21	261	5.68279	4.7154	5.57711	6.80373	6.61758	5.29896	6.20285	5.50777	4.97503	5.65931	4.90687	5.46171	6.36312	5.73491	6.28402	5.95876	5.8132
LAR_RS03005									139	69	119	110	91	78	77	88	56	86	56	58	84	44	108	52	63	92	38	56	103	52	51	200	6.74252	5.79417	6.59837	6.76526	6.68178	6.35552	6.1308	6.42842	5.76259	6.32003	5.98779	5.98756	6.38019	5.58271	6.49718	6.07245	6.08555
LAR_RS03010									426	315	355	309	288	307	217	248	139	382	245	208	275	180	417	182	263	377	205	151	347	284	269	367	8.34918	7.96441	8.16529	8.2468	8.33427	8.31901	7.61223	7.91234	7.05822	8.45713	8.09943	7.81353	8.07908	7.5922	8.43431	7.86441	8.13095
LAR_RS03015									431	338	406	326	339	367	240	248	157	331	243	208	274	202	344	235	293	339	235	189	318	304	262	401	8.36596	8.06569	8.35832	8.32382	8.56881	8.57581	7.75686	7.91234	7.23266	8.25102	8.08764	7.81353	8.07384	7.75775	8.15756	8.23173	8.28626
LAR_RS03020									571	316	441	414	333	414	200	249	143	221	173	161	225	156	335	206	194	285	192	182	220	161	151	376	8.77069	7.96896	8.47727	8.66762	8.54312	8.74923	7.49516	7.91812	7.09885	7.67059	7.5996	7.44588	7.79076	7.3869	8.11944	8.04239	7.69377
LAR_RS03025									812	505	553	531	498	564	362	345	247	411	308	291	354	273	636	266	265	468	291	248	365	242	217	478	9.2777	8.64316	8.80295	9.02592	9.12246	9.19441	8.34756	8.38691	7.88291	8.56241	8.4285	8.29614	8.44221	8.19056	9.04185	8.40994	8.14184
LAR_RS03030									266	200	168	189	191	205	129	126	81	180	119	106	148	130	262	91	95	159	116	82	135	93	77	128	7.67241	7.31237	7.09152	7.54059	7.74404	7.73864	6.86692	6.94121	6.28686	7.37616	7.06317	6.84717	7.18982	7.12559	7.7663	6.87059	6.67096
LAR_RS03035									265	174	219	244	275	325	125	134	101	124	113	106	115	134	220	145	160	198	120	115	117	116	91	175	7.667	7.11282	7.47152	7.90734	8.26784	8.40096	6.82187	7.02932	6.60156	6.84242	6.9891	6.84717	6.82869	7.169	7.5155	7.5381	7.41726
LAR_RS03040									310	208	216	287	256	265	116	136	101	161	138	119	109	97	174	176	167	196	151	123	122	146	110	160	7.89225	7.36861	7.45174	8.14061	8.1649	8.10748	6.71506	7.05053	6.60156	7.21624	7.27539	7.0127	6.75208	6.70665	7.17916	7.81626	7.47869
LAR_RS03045									3366	2767	2134	2745	2751	3223	1494	1641	1157	2038	2062	1433	1890	1656	2349	2146	2176	2789	2409	1657	1833	2218	1911	1675	11.3274	11.0942	10.7488	11.3937	11.5861	11.707	10.3893	10.6334	10.1059	10.8693	11.168	10.5924	10.8554	10.7872	10.9248	11.4184	11.175
LAR_RS03050									661	538	376	451	487	546	260	272	189	372	376	241	346	322	383	338	320	414	366	224	238	264	220	255	8.9814	8.73427	8.24793	8.79083	9.09029	9.14769	7.87182	8.04508	7.49865	8.41897	8.71554	8.0251	8.40933	8.42797	8.31198	8.75463	8.41304
LAR_RS03055									826	555	463	578	649	708	311	343	246	416	414	311	359	329	501	369	324	453	371	253	256	254	192	264	9.30232	8.77904	8.54731	9.14805	9.50393	9.52196	8.12921	8.37855	7.87708	8.57981	8.85413	8.39174	8.46238	8.4589	8.69837	8.88095	8.43091
LAR_RS03060									511	418	397	464	505	532	269	262	200	288	304	256	264	250	417	297	315	361	257	211	176	175	123	179	8.61091	8.37113	8.32608	8.83173	9.14256	9.11029	7.92071	7.99125	7.57983	8.05097	8.40969	8.11189	8.02041	8.06404	8.43431	8.56853	8.39039
LAR_RS03065									273	219	193	207	218	224	131	157	95	164	172	136	122	119	208	120	138	174	144	88	98	96	60	112	7.7097	7.44252	7.29029	7.67116	7.93396	7.86594	6.88893	7.25623	6.51414	7.2427	7.59128	7.20395	6.91321	6.99899	7.43503	7.2667	7.20521
LAR_RS03070									362	258	234	280	224	260	132	156	88	193	165	122	162	144	225	141	145	164	147	108	128	111	104	155	8.1151	7.6777	7.56658	8.10511	7.97297	8.0801	6.89981	7.24707	6.40497	7.47618	7.53166	7.04834	7.31936	7.27214	7.54774	7.49796	7.27612
LAR_RS03075									716	427	443	593	549	614	297	316	204	342	311	261	300	286	488	299	278	330	265	178	209	156	150	283	9.09649	8.40178	8.48378	9.18495	9.26288	9.31675	8.06301	8.26064	7.60825	8.29804	8.44244	8.1397	8.20417	8.25745	8.66054	8.57819	8.21069
LAR_RS03080									388	297	246	363	350	383	212	204	156	228	220	193	183	199	373	193	192	205	144	88	98	79	61	115	8.21481	7.87987	7.63836	8.47846	8.61476	8.63722	7.57877	7.63186	7.2235	7.71536	7.94475	7.70605	7.49417	7.73626	8.27393	7.94872	7.67889
LAR_RS03085									416	290	210	292	321	332	150	187	116	200	209	156	175	166	273	165	142	190	161	104	105	100	80	115	8.31501	7.84561	7.41133	8.16544	8.49031	8.43161	7.08278	7.50699	6.7994	7.52729	7.87105	7.40063	7.43005	7.47602	7.82536	7.72357	7.24615
LAR_RS03090									616	428	355	417	461	515	241	272	184	307	286	228	282	255	406	280	238	326	271	178	192	163	144	191	8.87989	8.40514	8.16529	8.67801	9.01129	9.06352	7.76283	8.04508	7.46019	8.1428	8.32191	7.94542	8.11521	8.0925	8.39586	8.48373	7.98739
LAR_RS03095	639427..640675	-	415	WP_003666875.1	LAR_0549		transposase	parasitic element	137	140	110	153	125	133	136	132	115	119	87	88	98	85	113	105	105	64	58	51	30	71	47	57	6.7218	6.80168	6.48613	7.23756	7.13594	7.1181	6.94252	7.00779	6.78703	6.78357	6.61525	6.58124	6.60011	6.51807	6.56176	7.07539	6.814
LAR_RS03100	640916..641408	-	163	WP_003666876.1	LAR_0550	yhgC	hypothetical protein		3149	3134	2870	1933	1757	2161	2194	2284	2651	2840	2715	2915	2596	2169	2707	1723	2302	2834	2786	2845	3416	7855	6217	5524	11.2313	11.2738	11.176	10.888	10.9395	11.1305	10.9434	11.1101	11.3013	11.3478	11.5647	11.6164	11.3131	11.1763	11.1294	11.1018	11.2561
LAR_RS03105	641655..642057	+	133	WP_003666877.1	LAR_0551	spxA	transcriptional regulator Spx / redox-sensing ArsC-family transcriptional regulator	transcription factor	8559	8993	8716	9196	8819	10872	23351	24033	27608	23215	22739	24716	18512	17866	22057	9332	13121	15126	13872	15966	22120	39831	35059	28840	12.6735	12.7942	12.7782	13.1375	13.2664	13.4608	14.3545	14.5049	14.6813	14.3784	14.6305	14.6999	14.1467	14.2179	14.1553	13.5385	13.7666
LAR_RS03110	642182..642854	+	223	WP_003666878.1	LAR_0552	mecA	\adaptor protein MecA, negative regulator of competence and motility\""		4677	5268	4559	6391	5368	6530	6758	6440	6354	6087	5535	5179	4535	4282	5760	4519	4574	3004	2598	1705	1768	4893	3665	3803	11.8018	12.0228	11.8435	12.6126	12.5503	12.7255	12.5659	12.6052	12.5621	12.4474	12.5921	12.4454	12.1177	12.1572	12.2184	12.4924	12.2464
LAR_RS03115	642937..643972	+	344	WP_003666879.1	LAR_0553	coiA	\competence protein CoiA, highly upregulated in stationary phase\""		405	348	323	251	217	238	459	487	472	667	501	494	546	516	520	264	303	399	314	259	373	972	781	938	8.27648	8.10759	8.02951	7.94798	7.92736	7.95304	8.68913	8.88298	8.81426	9.25949	9.12876	9.05774	9.0659	9.1067	8.75195	8.39908	8.33452
LAR_RS03120	643973..645350	+	458	WP_003666880.1	LAR_0554	pepDA	\peptidase U34, highly upregulated in stationary phase\""	proteostasis	1695	1757	1592	1178	1207	1324	2332	2564	2721	3313	2848	2740	2483	2389	2504	1630	1807	2424	2671	2263	2958	4706	4123	4160	10.3382	10.4393	10.3263	10.174	10.3981	10.4241	11.0313	11.2769	11.3389	11.57	11.6337	11.5271	11.2489	11.3156	11.0169	11.0218	10.907
LAR_RS03125	645421..646060	-	212	WP_003666881.1	LAR_0555		\thioredoxin_5 superfamily protein, CLRC active site\""	redox stress response	3376	3622	2892	2809	2531	2747	7895	9346	8582	17082	14304	12369	14138	14198	12463	5490	6267	8673	11120	9273	11428	18332	15476	11751	11.3317	11.4825	11.1871	11.4269	11.4659	11.4765	12.7902	13.1424	12.9957	13.9359	13.9617	13.7012	13.7578	13.8863	13.3317	12.7732	12.7006
LAR_RS03130	646224..646878	+	217	WP_003666882.1	LAR_0556	relA	GTP pyrophosphokinase / ppGpp synthase	stress response	489	469	444	283	239	227	390	410	326	517	378	379	459	400	376	214	266	224	251	168	189	660	519	499	8.54759	8.53675	8.48703	8.12043	8.06613	7.88505	8.45473	8.63526	8.28178	8.89265	8.72318	8.67625	8.816	8.74009	8.28545	8.09715	8.14725
LAR_RS03135	646881..647694	+	270	WP_003666883.1	LAR_0557	ppnK	inorganic polyphosphate/ATP-NAD kinase	nucleotide metabolism	708	629	560	363	350	358	546	525	489	662	502	546	693	559	650	351	378	427	369	279	377	934	872	867	9.08031	8.95923	8.82106	8.47846	8.61476	8.54009	8.93898	8.99115	8.8652	9.24865	9.13164	9.20187	9.40928	9.22198	9.07321	8.80896	8.6527
LAR_RS03140	647693..648599	+	301	WP_003666885.1	LAR_0558	rluD	RNA pseudouridine synthase	translation	829	780	702	481	421	464	590	586	539	682	562	574	684	664	824	388	468	508	425	327	396	925	841	848	9.30754	9.26908	9.14646	8.88353	8.88061	8.91337	9.05058	9.14944	9.00536	9.29152	9.29424	9.2739	9.39045	9.46993	9.41485	8.95324	8.96014
LAR_RS03145									98850	19082	20609	55002	55094	31848	54968	42082	59375	36854	15227	47715	82156	64536	45700	42804	51958	110531	9752	52499	109195	72231	28631	152502	16.203	13.8794	14.0197	15.7178	15.9095	15.0113	15.5896	15.3131	15.786	15.0452	14.0519	15.6488	16.2965	16.0707	15.2062	15.7359	15.752
LAR_RS03150									97705	25169	27488	74152	53029	33875	68338	48358	74348	40904	16234	58129	98928	79303	64191	43298	59961	101027	10414	50326	100687	68615	36814	157141	16.1862	14.2788	14.4352	16.1488	15.8544	15.1004	15.9037	15.5136	16.1104	15.1956	14.1443	15.9337	16.5646	16.368	15.6963	15.7524	15.9586
LAR_RS03155									515	127	431	654	269	153	360	376	187	247	162	214	431	154	374	184	143	228	95	277	481	234	245	6104	8.62213	6.66241	8.44428	9.32598	8.23612	7.31884	8.3396	8.51069	7.48339	7.83031	7.50533	7.85438	8.72541	7.3684	8.27778	7.88011	7.25621
LAR_RS03160	654194..655169	-	324	WP_003666887.1	-		transposase	parasitic element	334	322	275	219	178	213	268	247	203	336	258	205	284	214	252	159	183	192	204	146	175	682	474	429	7.99939	7.99599	7.79837	7.75208	7.64284	7.79362	7.91536	7.90654	7.6012	8.27258	8.17375	7.79267	8.12537	7.84063	7.71041	7.67039	7.60998
LAR_RS03165	655158..655731	-	190	WP_003666889.1	LAR_0559		hypothetical protein		411	344	309	264	276	234	321	294	322	374	323	234	318	240	300	174	206	168	228	162	182	682	451	440	8.29762	8.09098	7.96583	8.02054	8.27306	7.92869	8.17471	8.15688	8.26403	8.42669	8.49691	7.98274	8.28795	8.00537	7.96085	7.79984	7.77995
LAR_RS03170	655801..656158	-	118	WP_003668340.1	LAR_0560		transposase	parasitic element	39	33	38	40	38	30	29	25	23	31	23	29	32	22	36	33	29	26	23	14	9	20	9	12	4.94312	4.75813	4.98287	5.32886	5.44138	5.00493	4.75568	4.65445	4.51643	4.87965	4.73625	5.01012	5.01575	4.6125	4.94381	5.42869	4.99095
LAR_RS03175	656147..656336	-	62	WP_003668338.1	LAR_0561		hypothetical protein		37	48	33	35	42	40	31	26	23	29	33	20	33	16	35	27	31	37	29	18	20	18	12	12	4.8697	5.28194	4.78623	5.14133	5.58261	5.40869	4.84845	4.70883	4.51643	4.78681	5.24059	4.49408	5.05879	4.17502	4.90451	5.14661	5.08423
LAR_RS03180	656756..657785	-	342	WP_003668337.1	LAR_0562	pgl	6-phosphogluconolactonase	carbon metabolism	11920	16474	15028	12676	11893	14356	10303	9748	10032	10068	9586	8368	7506	7252	11163	8604	10242	9538	7021	4636	4176	5583	3849	3750	13.1513	13.6674	13.5641	13.6005	13.6978	13.8619	13.1742	13.2032	13.2209	13.1732	13.3844	13.1375	12.8445	12.9172	13.1728	13.4213	13.4092
LAR_RS03185	657899..658757	+	285	WP_003668335.1	LAR_0563	rimA1	23S rRNA methyltransferase	translation	540	491	507	280	302	345	266	249	253	308	267	247	293	274	355	218	319	308	208	148	214	714	538	531	8.69035	8.60271	8.67795	8.10511	8.40254	8.48687	7.9046	7.91812	7.91739	8.14748	8.22305	8.06045	8.17022	8.19581	8.20281	8.12378	8.40854
LAR_RS03190	658928..659438	+	169	WP_003668333.1	LAR_0564	trmL	tRNA (cytidine(34)-2'-O)-methyltransferase	translation	284	248	224	186	144	122	164	133	99	221	131	123	163	156	156	122	175	138	122	76	111	315	263	262	7.76643	7.62096	7.50391	7.51763	7.33873	6.99449	7.21061	7.01859	6.573	7.67059	7.20078	7.06003	7.32818	7.3869	7.02277	7.29039	7.54582
LAR_RS03195	659459..661790	+	776	WP_003668332.1	LAR_0565	ftsK	cell division protein FtsK	replication	1052	1030	920	650	534	584	645	538	504	662	519	447	685	643	766	398	520	601	470	336	421	1003	755	914	9.65075	9.66961	9.53602	9.31714	9.22298	9.24459	9.17893	9.02637	8.9087	9.24865	9.1796	8.91379	9.39256	9.42363	9.30971	8.98987	9.11185
LAR_RS03200	662099..662453	+	117	WP_003668329.1	-		hypothetical protein		208	187	165	142	135	125	126	106	125	110	82	88	117	102	123	106	123	133	116	64	53	128	73	65	7.31954	7.21604	7.06572	7.13066	7.24622	7.02926	6.83327	6.69406	6.90628	6.67118	6.53076	6.58124	6.85334	6.77848	6.68286	7.08897	7.04039
LAR_RS03205	662741..663170	+	142	WP_003666752.1	LAR_0566	mraZ	division/cell wall cluster transcriptional repressor MraZ	transcription factor	3479	3208	3149	3639	3072	3295	2985	2716	3307	2104	1777	2144	2200	1858	2829	2762	2746	2644	2369	1410	1316	2255	1782	1793	11.375	11.3074	11.3098	11.8003	11.7452	11.7389	11.3873	11.36	11.6202	10.9153	10.9535	11.1734	11.0744	10.9531	11.1929	11.7823	11.5105
LAR_RS03210	663185..664142	+	318	WP_003668328.1	LAR_0567	mraW	ribosomal RNA small subunit methyltransferase H	translation	3980	3493	3537	3565	2898	3327	2689	2527	2750	1919	1565	2045	2229	1964	2780	2680	2689	2401	2281	1578	1561	2739	2145	2021	11.5691	11.4302	11.4774	11.7707	11.6612	11.7528	11.2367	11.2559	11.3542	10.7826	10.7703	11.1052	11.0933	11.0331	11.1677	11.7388	11.4802
LAR_RS03215	664149..664521	+	123	WP_003666755.1	-		cell division protein FtsL	replication	1784	2021	1816	1814	1604	1624	1536	1301	1418	1029	845	1036	1091	1073	1342	1529	1769	1687	1565	1234	1302	1696	1451	1297	10.412	10.6412	10.5161	10.7964	10.8081	10.7186	10.4293	10.2987	10.3991	9.88415	9.88186	10.1248	10.0632	10.1615	10.1177	10.9295	10.8764
LAR_RS03220	664520..666680	+	719	WP_003668326.1	LAR_0568	ftsI	penicillin-binding protein 2B	cell wall	3604	3325	3303	2800	2391	2584	1737	1519	1336	1301	1082	1303	1711	1561	2389	2261	2684	2433	1985	1300	1408	2436	2201	2321	11.4259	11.3591	11.3787	11.4223	11.3838	11.3883	10.6066	10.522	10.3133	10.2222	10.2382	10.4553	10.7119	10.702	10.9492	11.4937	11.4775
LAR_RS03225	666704..667676	+	323	WP_003666758.1	LAR_0569	mraY	phospho-N-acetylmuramoyl-pentapeptide- transferase	cell wall	2153	2059	1904	1563	1330	1538	1208	894	779	796	602	687	997	967	1329	1331	1664	1822	1469	820	902	1364	1294	1450	10.683	10.668	10.5843	10.5816	10.538	10.6401	10.083	9.75794	9.53584	9.51419	9.39329	9.53278	9.93337	10.0116	10.1037	10.7296	10.7881
LAR_RS03230	667688..669059	+	456	WP_003668324.1	LAR_0570	murD	UDP-N-acetylmuramoylalanine--D-glutamate ligase	cell wall	2995	2753	2750	2446	1985	2255	1925	1474	1316	1143	931	995	1379	1270	1947	1738	2263	2857	2251	1380	1559	2098	1924	2142	11.159	11.0869	11.1145	11.2274	11.1154	11.1919	10.7548	10.4787	10.2915	10.0356	10.0215	10.0666	10.4009	10.4045	10.6542	11.1143	11.2315
LAR_RS03235	669060..670173	+	370	WP_003668321.1	LAR_0571	murG	UDP-N-acetylglucosamine--N-acetylmuramyl- (pentapeptide) pyrophosphoryl-undecaprenol N-acetylglucosamine transferase	cell wall	2339	2141	2157	1766	1459	1583	1762	1283	1093	892	682	764	975	920	1388	1202	1547	1972	1744	1042	1200	1403	1253	1477	10.8025	10.7243	10.7642	10.7577	10.6715	10.6817	10.6272	10.2786	10.0239	9.67825	9.57304	9.68585	9.90122	9.93981	10.1663	10.5826	10.683
LAR_RS03240	670200..671049	+	282	WP_003668319.1	LAR_0572	ftsQ	cell division protein FtsQ	replication	1388	1435	1351	1087	935	990	1221	870	775	649	469	538	663	686	928	835	1120	1265	1120	756	847	929	843	896	10.0502	10.1475	10.0897	10.0581	10.0301	10.0051	10.0984	9.71873	9.52842	9.22009	9.03372	9.18062	9.34553	9.51689	9.58609	10.0574	10.2174
LAR_RS03245	671169..672543	+	457	WP_003668317.1	LAR_0573	ftsA	cell division protein FtsA (homolog required for gut colonization in L. casei)	replication	17341	15851	14401	11081	10319	10759	11558	10572	12188	10630	8615	9696	9968	8878	10567	9281	10934	12103	12309	9080	10355	20029	15178	14235	13.692	13.6118	13.5026	13.4065	13.493	13.4458	13.34	13.3202	13.5017	13.2516	13.2303	13.35	13.2537	13.209	13.0937	13.5306	13.5035
LAR_RS03250	672560..673808	+	415	WP_003666768.1	LAR_0574	ftsZ	cell division protein FtsZ	replication	17095	15640	14921	12038	10726	12528	13329	11905	14216	10281	9018	10293	9773	8844	11796	10167	12379	15645	15008	12286	15389	21396	17712	16682	13.6714	13.5925	13.5538	13.526	13.5488	13.6654	13.5457	13.4915	13.7237	13.2034	13.2963	13.4362	13.2252	13.2035	13.2524	13.6621	13.6826
LAR_RS03255	673877..674294	+	138	WP_003668316.1	LAR_0575	sepF	cell division protein SepF	replication	1625	1500	1518	1110	911	971	1327	1246	1185	1066	847	930	982	889	1163	868	1071	1256	1262	973	1284	2228	2050	1903	10.2774	10.2114	10.2577	10.0883	9.99259	9.97715	10.2184	10.2364	10.1404	9.93506	9.88526	9.96919	9.91153	9.89041	9.91136	10.1133	10.1529
LAR_RS03260	674312..674573	+	86	WP_003668315.1	-		membrane protein	cell wall	661	591	574	385	323	424	528	448	506	441	355	367	369	364	480	344	414	486	450	366	572	877	777	809	8.9814	8.86951	8.85661	8.56311	8.49925	8.78359	8.89072	8.76282	8.9144	8.66379	8.63283	8.62995	8.50191	8.60436	8.63675	8.77996	8.78364
LAR_RS03265	674595..675381	+	261	WP_003668314.1	LAR_0576		hypothetical protein containing S4-like RNA binding domain		5896	5686	5448	4320	3594	4533	5173	4374	5305	4192	3514	4273	4223	3853	4871	3313	3928	4484	4241	3215	3995	6876	5897	6062	12.1359	12.1329	12.1004	12.0477	11.9716	12.1989	12.1804	12.0472	12.3018	11.9094	11.9368	12.168	12.0148	12.005	11.9766	12.0447	12.0268
LAR_RS03270	675402..676143	+	246	WP_003668313.1	LAR_0577	divIVA	cell division initiation protein	replication	6846	6599	6259	5708	4910	5787	5689	5367	6052	4952	4523	5219	4901	4480	5793	4651	5344	6230	5906	4626	5716	8969	7578	7165	12.3514	12.3477	12.3006	12.4496	12.4216	12.5512	12.3175	12.3423	12.4919	12.1497	12.3009	12.4565	12.2296	12.2224	12.2266	12.534	12.4708
LAR_RS03275	676440..679236	+	931	WP_012390521.1	LAR_0578	ileS	isoleucine--tRNA ligase	translation	8855	7958	7213	6202	4702	4830	6691	5104	5600	4739	3633	4267	6124	5679	7665	4040	4102	4079	3369	1756	1638	1581	1334	1612	12.7225	12.6178	12.5052	12.5693	12.3592	12.2905	12.5515	12.2698	12.3799	12.0863	11.9848	12.166	12.5509	12.5645	12.6305	12.3308	12.0893
LAR_RS03280	679348..679552	+	67	WP_003666775.1	LAR_0579	cspA	cold-shock protein	stress response	278	232	286	237	201	213	192	203	221	203	162	157	150	148	198	196	245	287	258	233	208	307	227	199	7.73576	7.52525	7.8547	7.86552	7.81733	7.79362	7.4366	7.62481	7.72316	7.54865	7.50533	7.40979	7.20905	7.31142	7.36437	7.97088	8.02904
LAR_RS03285	679564..680116	+	183	WP_003666776.1	LAR_0580	nudF	ADP-ribose pyrophosphatase	nucleotide metabolism	1078	907	944	684	616	724	838	770	792	813	564	766	731	640	840	706	835	906	1014	696	680	990	818	786	9.68593	9.48638	9.57312	9.39058	9.42875	9.55416	9.55601	9.54279	9.55968	9.54464	9.29936	9.68961	9.48619	9.41689	9.44255	9.81554	9.79413
LAR_RS03290	680108..680378	+	89	WP_003668311.1	LAR_0581		hypothetical protein		301	286	286	232	178	186	229	220	228	214	160	199	225	229	275	193	222	263	312	211	151	296	238	250	7.84992	7.82566	7.8547	7.83489	7.64284	7.59901	7.68949	7.74027	7.76794	7.62439	7.48751	7.75001	7.79076	7.93795	7.83585	7.94872	7.88739
LAR_RS03295	680393..681089	+	231	WP_003668310.1	LAR_0582	mtnN	5'-methylthioadenosine/S-adenosylhomocysteine nucleosidase	nucleotide metabolism	955	839	896	647	537	537	794	621	697	690	458	658	679	682	740	535	743	862	826	598	670	848	802	885	9.51137	9.37411	9.49794	9.31048	9.23105	9.12376	9.4783	9.23299	9.3756	9.30832	8.99954	9.47064	9.37988	9.50846	9.25997	9.41592	9.62592
LAR_RS03300	681108..682263	+	384	WP_003668309.1	LAR_0583	iscS	cysteine desulfurase	sulfur metabolism	1251	962	1055	708	565	592	913	794	820	756	560	745	874	784	958	590	759	858	1013	686	933	1005	1012	1024	9.90041	9.5712	9.73331	9.44026	9.30426	9.26419	9.67951	9.58701	9.60974	9.43991	9.28911	9.64956	9.74362	9.70929	9.63193	9.5569	9.65662
LAR_RS03305	682264..682603	+	112	WP_011953428.1	LAR_0584		cysteine desulfurase	sulfur metabolism	387	428	340	269	206	234	334	295	319	296	193	271	293	293	339	214	314	387	401	288	388	445	428	381	8.2111	8.40514	8.10323	8.04751	7.85262	7.92869	8.23179	8.16176	8.25057	8.09035	7.75666	8.19375	8.17022	8.29222	8.13651	8.09715	8.38581
LAR_RS03310	682710..683844	+	377	WP_003668307.1	LAR_0585	mnmA	tRNA 2-thiouridine(34) synthase MnmA	translation	3239	3149	3069	3194	2574	2533	4592	4163	4234	4292	3517	3602	3368	3160	4241	2598	2769	2899	3019	2055	2124	2521	2206	1950	11.272	11.2807	11.2727	11.6122	11.4902	11.3596	12.0085	11.9759	11.9766	11.9434	11.938	11.9216	11.6886	11.719	11.7768	11.694	11.5225
LAR_RS03315	683980..684637	+	218	WP_003668306.1	LAR_0586	gpmB	phosphoglycerate mutase	carbon metabolism	2215	2436	2124	2014	1867	2142	1941	1859	2032	1700	1486	1486	1376	1277	1852	1751	1982	1986	2133	1448	1202	1953	1562	1660	10.724	10.9105	10.742	10.9472	11.0271	11.1178	10.7667	10.8133	10.9178	10.6078	10.6956	10.6448	10.3978	10.4125	10.582	11.125	11.0403
LAR_RS03320	684649..685333	+	227	WP_003668305.1	LAR_0587		possible O-linked N-acetylglucosamine transferase		3047	3354	2954	3174	2778	3319	2950	2673	3015	2435	2125	2311	2040	1782	2565	2811	3220	3459	3648	2634	2443	3301	2607	2430	11.1838	11.3716	11.2176	11.6031	11.6002	11.7493	11.3703	11.3369	11.4869	11.1259	11.2114	11.2815	10.9655	10.8929	11.0517	11.8077	11.7401
LAR_RS03325	685354..687832	+	825	WP_003668303.1	LAR_0588	recD	exodeoxyribonuclease V alpha subunit	DNA repair	1768	1641	1612	1073	1019	1173	1362	1278	1286	1269	979	1007	1069	970	1330	977	1193	1525	1474	1088	1345	2058	1741	1934	10.399	10.3409	10.3443	10.0394	10.1541	10.2496	10.256	10.273	10.2583	10.1863	10.094	10.0838	10.0339	10.0161	10.1048	10.2838	10.3084
LAR_RS03330	687901..688876	+	324	WP_003668302.1	LAR_0589	prsA	ribose-phosphate pyrophosphokinase	nucleotide metabolism	7721	7152	6290	4496	4472	5127	4046	3800	3731	4432	3714	3631	4465	3978	5380	3773	4431	4650	4129	3036	3393	6786	5421	5593	12.5249	12.4638	12.3077	12.1053	12.2869	12.3766	11.826	11.8443	11.7942	11.9897	12.0166	11.9332	12.0952	12.051	12.1199	12.2322	12.2006
LAR_RS03335	688942..689944	-	333	WP_003668300.1	LAR_0590	dapF	diaminopimelate epimerase	cell wall	538	669	656	966	765	848	1067	1007	859	797	756	598	592	540	831	710	621	418	338	203	159	451	360	445	8.68501	9.048	9.04886	9.88798	9.74087	9.78195	9.90413	9.92947	9.67669	9.516	9.72147	9.33291	9.18239	9.17217	9.42703	9.82368	9.36751
LAR_RS03340	689956..691315	-	452	WP_003668299.1	LAR_0591	lysC	aspartate kinase	carbon metabolism	440	509	553	867	671	748	856	764	556	676	541	455	497	432	666	489	406	253	161	102	103	266	240	259	8.39569	8.65452	8.80295	9.73217	9.55196	9.60114	9.58663	9.53152	9.05008	9.2788	9.23939	8.93933	8.93051	8.85087	9.10823	9.28641	8.75555
LAR_RS03345	691795..693106	+	436	WP_011953429.1	LAR_0592	lysA	diaminopimelate decarboxylase	cell wall	155	192	167	383	309	279	312	247	211	132	95	124	115	107	185	240	202	107	112	44	40	55	44	51	6.89831	7.25386	7.08297	8.55562	8.4355	8.18149	8.13383	7.90654	7.65668	6.93185	6.74093	7.07163	6.82869	6.84691	7.26701	8.26201	7.75179
LAR_RS03350	693142..693853	+	236	WP_003668295.1	LAR_0593	dapD	\2,3,4,5-tetrahydropyridine-2,6-dicarboxylate N-acetyltransferase\""	cell wall	53	46	45	122	73	73	124	85	81	51	35	47	45	41	63	85	75	66	61	27	26	25	20	22	5.37319	5.22215	5.21968	6.91334	6.36727	6.26115	6.81039	6.37897	6.28686	5.57853	5.32329	5.68948	5.49466	5.48303	5.73093	6.77305	6.33369
LAR_RS03355	693865..695011	+	381	WP_003668294.1	LAR_0594	dapL	acetyldiaminopimelate deacetylase	cell wall	106	87	86	171	134	100	236	166	147	112	52	78	91	70	126	144	132	119	106	56	74	42	40	55	6.35568	6.1232	6.13552	7.39702	7.23556	6.71009	7.73272	7.33614	7.13836	6.69692	5.88262	6.40914	6.49433	6.24133	6.71729	7.52817	7.14152
LAR_RS03360	695038..695962	+	307	WP_003668292.1	LAR_0595	dapA	4-hydroxy-tetrahydrodipicolinate synthase	cell wall	87	73	73	108	81	80	182	135	139	76	52	79	55	72	82	107	111	77	76	50	44	39	37	32	6.07455	5.87405	5.90273	6.73904	6.51557	6.3916	7.35989	7.03996	7.05822	6.14407	5.88262	6.42731	5.77834	6.28145	6.1049	7.10241	6.89347
LAR_RS03365	695965..696745	+	259	WP_003668290.1	LAR_0596	dapB	4-hydroxy-tetrahydrodipicolinate reductase	cell wall	65	57	77	100	60	51	161	124	142	55	50	67	64	55	71	83	77	79	97	58	49	42	35	37	5.6612	5.524	5.97844	6.62909	6.08812	5.75184	7.18415	6.91832	7.0888	5.68527	5.82702	6.19261	5.99328	5.8986	5.90034	6.73902	6.37119
LAR_RS03370	696757..697942	+	394	WP_003668288.1	LAR_0597	patA	amino acid aminotransferase	carbon metabolism	205	154	132	234	166	144	340	289	314	208	124	176	128	115	170	224	241	228	328	171	147	89	86	70	7.29871	6.93801	6.74648	7.84722	7.54266	7.23194	8.2574	8.13222	8.22785	7.58357	7.12211	7.57369	6.98191	6.95006	7.14584	8.16281	8.00539
LAR_RS03375	697961..699020	+	352	WP_003668286.1	LAR_0598	asd	aspartate-semialdehyde dehydrogenase	carbon metabolism	353	332	272	407	294	260	576	487	493	396	281	300	214	201	257	386	365	390	678	391	311	229	186	123	8.07891	8.03994	7.78261	8.64308	8.36392	8.0801	9.016	8.88298	8.87693	8.50892	8.29654	8.33994	7.71878	7.75062	7.73863	8.9458	8.60234
LAR_RS03380	699077..699836	-	252	WP_003668285.1	LAR_0599	sdaR	PucR-family carbohydrate diacid transcriptional regulator	transcription factor	146	166	132	139	108	127	151	148	135	122	115	107	106	85	106	92	102	68	75	53	46	94	64	58	6.81275	7.04541	6.74648	7.10008	6.92666	7.05199	7.0923	7.17164	7.01642	6.81916	7.01421	6.8606	6.71219	6.51807	6.47051	6.88622	6.77255
LAR_RS03385	699893..700136	-	80	WP_035164318.1	-		hypothetical protein		38	71	52	52	35	38	49	52	43	43	30	30	40	31	36	29	33	23	19	12	9	29	11	14	4.90688	5.83466	5.42305	5.69906	5.32558	5.33647	5.49045	5.68098	5.38951	5.33797	5.10689	5.05754	5.32873	5.09004	4.94381	5.24689	5.17185
LAR_RS03390	700326..701622	+	431	WP_003668281.1	LAR_0600	glyP	gluconate:proton symporter	transport	55	45	42	34	27	20	19	28	41	32	34	39	63	54	50	31	32	35	39	19	20	62	53	73	5.42537	5.1913	5.12291	5.10071	4.96181	4.44226	4.17346	4.8118	5.32248	4.92392	5.28253	5.42602	5.97091	5.87258	5.40455	5.34065	5.12871
LAR_RS03395	701640..702792	+	383	WP_003668279.1	LAR_0601	garK	glycerate kinase	carbon metabolism	72	54	66	49	52	39	46	49	48	51	37	43	97	53	71	37	45	70	53	32	45	78	74	91	5.80598	5.44774	5.75985	5.61503	5.88493	5.37303	5.40139	5.59697	5.54462	5.57853	5.40151	5.56376	6.58546	5.84607	5.90034	5.59013	5.6086
LAR_RS03400	703147..703531	+	127	WP_003668278.1	LAR_0602		hypothetical protein		194	185	193	160	123	143	142	160	154	194	129	135	168	128	172	111	124	116	110	89	96	219	184	200	7.21966	7.20063	7.29029	7.30168	7.11284	7.22196	7.00431	7.28336	7.20501	7.48359	7.17874	7.19337	7.3715	7.10338	7.1626	7.15498	7.05198
LAR_RS03405	703520..703820	+	99	WP_003668276.1	-		hypothetical protein		117	125	98	69	88	67	86	88	84	99	60	81	97	68	89	83	70	76	67	50	70	127	97	106	6.49647	6.63974	6.32145	6.10029	6.6339	6.1391	6.28813	6.42842	6.33867	6.52075	6.08581	6.46296	6.58546	6.20007	6.22143	6.73902	6.23543
LAR_RS03410	703989..705390	+	466	WP_003668275.1	LAR_0603		peptidase P60	proteostasis	12369	11334	11542	7228	6830	8571	8411	8319	10986	8412	7270	10273	13089	12051	14124	5418	7170	9853	8279	7541	10698	19118	17710	19702	13.2046	13.1279	13.1833	12.7902	12.8977	13.1178	12.8815	12.9745	13.3519	12.914	12.9854	13.4334	13.6466	13.6498	13.5122	12.7542	12.8948
LAR_RS03415	705542..705746	+	67	WP_003668273.1	-		hypothetical protein		1802	1594	1640	1168	1076	1146	1133	1056	1292	1083	1027	1336	1706	1520	1746	813	957	1186	980	909	1258	2278	2114	2480	10.4265	10.299	10.3692	10.1617	10.2325	10.216	9.99063	9.99795	10.265	9.95786	10.163	10.4914	10.7077	10.6636	10.4971	10.0189	9.99067
LAR_RS03420	705818..706766	-	315	WP_003668272.1	LAR_0604		diacylglycerol kinase		2838	2978	3065	2588	2393	2758	1981	2132	1425	2049	1741	1624	1642	1691	2486	2122	2622	2770	2005	1717	2491	6154	5491	6019	11.0814	11.2002	11.2708	11.3088	11.385	11.4823	10.7961	11.0108	10.4062	10.8771	10.924	10.7728	10.6526	10.8173	11.0065	11.4022	11.4438
LAR_RS03425	706899..707112	-	70	WP_003666803.1	LAR_0605		hypothetical protein		4149	4086	4760	4084	3763	4547	3040	3314	2880	3600	3252	2891	2423	2164	3524	2925	3553	4023	3340	3229	3982	9785	7614	8396	11.629	11.6563	11.9057	11.9667	12.0379	12.2034	11.4137	11.647	11.4208	11.6898	11.825	11.6045	11.2136	11.173	11.5097	11.865	11.8821
LAR_RS03430	707247..707724	+	158	WP_003666804.1	LAR_0606		hypothetical protein		1558	1888	1789	1483	1528	1569	1763	1715	1616	1980	1769	1592	1386	1330	1668	1081	1496	1564	1498	1426	1629	2758	2205	2267	10.2167	10.543	10.4945	10.5059	10.7381	10.6689	10.628	10.697	10.5876	10.8277	10.947	10.7441	10.4082	10.4711	10.4312	10.4296	10.6347
LAR_RS03435	707776..708337	-	186	WP_003668269.1	LAR_0607	def	peptide deformylase	translation	4988	5886	5614	3528	3488	4133	3537	3379	2433	4671	3896	3188	3221	2982	4585	2621	3654	3800	2693	1833	2048	4769	3632	3972	11.8947	12.1828	12.1437	11.7556	11.9284	12.0657	11.632	11.675	11.1776	12.0654	12.0856	11.7455	11.6242	11.6354	11.8893	11.7067	11.9225
LAR_RS03440	708592..709699	+	368	WP_003673220.1	LAR_0608	pdhA	pyruvate dehydrogenase (acetyl-transferring) E1 component subunit alpha	carbon metabolism	2570	2732	3387	3704	3458	4291	2015	1762	2397	1564	1657	2735	1839	2216	2680	1473	1929	1886	971	751	1158	2045	2177	3376	10.9383	11.0758	11.4149	11.8258	11.916	12.1198	10.8206	10.736	11.1561	10.4876	10.8527	11.5245	10.816	11.2072	11.1149	10.8757	11.0012
LAR_RS03445	709701..710679	+	325	WP_003668267.1	LAR_0609	pdhB	2-oxoisovalerate dehydrogenase subunit beta	carbon metabolism	1993	2589	2875	3168	2628	3478	2183	1908	2461	1421	1477	2528	1559	1847	2424	1451	1899	1852	994	735	1039	1404	1434	2303	10.5717	10.9983	11.1786	11.6004	11.5201	11.8168	10.9361	10.8508	11.1941	10.3494	10.6868	11.411	10.5778	10.9446	10.9701	10.854	10.9786
LAR_RS03450	710710..712045	+	444	WP_003668266.1	LAR_0610	pdhC	branched-chain alpha-keto acid dehydrogenase subunit E2	carbon metabolism	3226	3922	4747	5595	4628	6077	4279	3545	4684	2352	2485	3890	2633	2809	4013	3242	3501	3740	2269	1580	1996	2018	2011	2782	11.2662	11.5973	11.9018	12.4208	12.3363	12.6218	11.9067	11.7441	12.1223	11.0759	11.4371	12.0326	11.3335	11.5492	11.6971	12.0134	11.8608
LAR_RS03455	712048..713476	+	475	WP_003668265.1	LAR_0611	pdhD	dihydrolipoyl dehydrogenase	carbon metabolism	4860	6146	6789	8242	7653	9618	7426	6198	7588	4096	4158	6071	4190	4306	5868	6231	6704	7681	4512	3534	4216	3368	3198	4206	11.8572	12.2451	12.4178	12.9795	13.0618	13.2841	12.7019	12.55	12.8181	11.876	12.1795	12.6746	12.0035	12.1653	12.2452	12.9558	12.7979
LAR_RS03460	713632..713926	+	97	WP_012390526.1	LAR_0612		hypothetical protein		606	563	519	441	406	371	495	506	513	520	394	492	473	401	432	368	448	638	555	385	742	1094	1099	1183	8.85633	8.79964	8.71162	8.75855	8.82838	8.59141	8.79781	8.93808	8.93418	8.90098	8.78285	9.0519	8.85925	8.74368	8.48515	8.87704	8.89726
LAR_RS03465	713918..714692	+	257	WP_003668261.1	LAR_0613	suhB	\fructose 1,6-bisphosphatase / myo-inositol-1(or 4)-monophosphatase\""	carbon metabolism	1919	1900	1660	1339	1331	1303	1690	1643	1824	1750	1359	1643	1645	1429	1687	1153	1515	1931	1933	1481	2484	3953	3803	3782	10.5172	10.5522	10.3866	10.3586	10.5391	10.4011	10.567	10.6352	10.7621	10.6496	10.5668	10.7896	10.6552	10.5746	10.4475	10.5226	10.6529
LAR_RS03470	714798..716643	+	614	WP_003668260.1	LAR_0614	typA	GTP-binding protein (homolog required for gut colonization in L. casei)		51484	51175	44614	24490	23988	25361	31459	32856	23869	48307	37833	28799	32953	30611	40807	20827	26237	27912	24507	17758	19569	41175	32419	36181	15.2619	15.3026	15.1338	14.5505	14.7099	14.6828	14.7845	14.9561	14.4713	15.4356	15.3649	14.9204	14.9786	14.9947	15.0428	14.6966	14.7662
LAR_RS03475	716736..717960	+	407	WP_003668259.1	LAR_0615	ftsW	cell division protein FtsW	replication	1192	1056	1026	668	592	569	908	813	800	1034	766	859	1027	964	941	682	1005	1286	1156	851	1536	2899	2794	3190	9.83079	9.70553	9.69314	9.35649	9.3715	9.20712	9.6716	9.62109	9.57416	9.89113	9.74041	9.85474	9.9761	10.0071	9.60613	9.7657	10.0612
LAR_RS03480	717952..718237	+	94	WP_003668257.1	LAR_0616		hypothetical protein (homolog required for gut colonization in L. casei)		257	255	254	155	128	156	268	208	191	272	193	223	267	286	263	149	223	265	251	190	301	527	528	645	7.623	7.66091	7.6843	7.25617	7.16992	7.34668	7.91536	7.65973	7.51376	7.96883	7.75666	7.91356	8.03665	8.25745	7.77177	7.57715	7.89385
LAR_RS03485	718233..718797	+	187	WP_003668255.1	LAR_0617	rsmD	rRNA methyltransferase / N6-adenine-specific methylase	translation	636	541	604	369	342	385	479	434	412	496	377	441	505	513	555	377	523	637	546	500	701	1316	1253	1596	8.92589	8.74227	8.92995	8.50204	8.58149	8.64471	8.75052	8.71713	8.61859	8.83296	8.71937	8.89433	8.9535	9.0983	8.84571	8.91183	9.12013
LAR_RS03490	718796..719318	+	173	WP_003668252.1	LAR_0618	coaD	phosphopantetheine adenylyltransferase	cofactor synthesis	796	806	760	505	476	500	565	546	499	566	432	457	558	584	632	458	665	788	715	562	952	1455	1480	1592	9.24904	9.31631	9.26079	8.95363	9.05739	9.02095	8.98823	9.04763	8.89434	9.02303	8.9154	8.94564	9.09721	9.28499	9.03277	9.19208	9.46612
LAR_RS03495	719301..720354	+	350	WP_003668251.1	LAR_0619	lon	peptidase	proteostasis	1781	1809	1905	1235	1088	1182	1409	1191	1135	1366	1030	1142	1291	1316	1635	1045	1412	1754	1530	1309	1903	3006	2988	3042	10.4096	10.4814	10.5851	10.2421	10.2485	10.2606	10.3049	10.1714	10.0782	10.2925	10.1672	10.2652	10.3059	10.4558	10.4024	10.3808	10.5514
LAR_RS03500	720447..721080	+	210	WP_003668249.1	LAR_0620	comEA	DNA internalization-related competence protein ComEA		29	28	40	44	37	24	36	27	31	32	23	22	31	28	33	21	41	19	12	15	23	59	68	101	4.53178	4.53058	5.05459	5.46309	5.40381	4.69419	5.0572	4.76123	4.9307	4.92392	4.73625	4.62575	4.97138	4.94773	4.82253	4.79563	5.47718
LAR_RS03505	721143..721629	+	161	WP_003666825.1	LAR_0621	comEB	ComE operon protein 2		165	209	165	236	160	207	201	145	185	158	117	118	130	128	197	125	125	71	44	29	24	94	83	93	6.98777	7.37549	7.06572	7.85945	7.48984	7.75258	7.50231	7.1423	7.46797	7.18929	7.0389	7.00062	7.0041	7.10338	7.35711	7.32522	7.06348
LAR_RS03510	721794..723906	+	703	WP_003668247.1	LAR_0622	comEC	DNA internalization-related competence protein ComEC/Rec2		532	485	424	518	348	399	483	358	415	338	236	332	433	420	477	326	332	235	193	102	121	244	210	302	8.66887	8.58501	8.42072	8.99023	8.60652	8.69612	8.76249	8.44012	8.62903	8.28112	8.04563	8.48573	8.73207	8.81032	8.62773	8.7026	8.466
LAR_RS03515	723875..724907	+	343	WP_003668245.1	LAR_0623	holA	DNA polymerase III subunit delta	replication	2273	2194	2010	2313	1852	2063	2132	1883	2281	1653	1429	1618	1724	1434	1909	1720	1719	1649	1674	1243	1350	2337	1997	1665	10.7613	10.7596	10.6625	11.1468	11.0154	11.0636	10.902	10.8318	11.0845	10.5674	10.6392	10.7675	10.7228	10.5796	10.6257	11.0993	10.835
LAR_RS03520	725001..725256	-	84	WP_003666832.1	LAR_0624	rpsT	30S ribosomal protein S20	translation	21888	22443	22669	18769	16880	20388	17390	17188	15367	23017	20564	15901	15908	13571	21500	13059	15529	16454	13284	10211	9689	19066	14680	15733	14.028	14.1135	14.1571	14.1667	14.203	14.3679	13.9293	14.0213	13.8361	14.3661	14.4854	14.0636	13.928	13.8212	14.1184	14.0233	14.0096
LAR_RS03525	725517..725787	+	89	WP_003666833.1	LAR_0625	rpsO	30S ribosomal protein S15	translation	20013	20275	19539	17934	15576	18424	13770	13058	10859	16367	12814	10174	12768	11126	14344	16651	20695	23135	23791	20900	20903	29121	25414	21345	13.8988	13.9669	13.9427	14.1011	14.087	14.2218	13.5926	13.6249	13.3352	13.8742	13.8031	13.4194	13.6108	13.5346	13.5345	14.3738	14.4239
LAR_RS03530	725967..727749	+	593	WP_003668244.1	LAR_0626		RNase J family beta-CASP ribonuclease / metallo-beta-lactamase superfamily protein		6146	6479	5310	7299	6184	6914	7348	6810	6822	6446	5427	5812	5389	5080	6798	5088	5001	3368	2671	1369	1026	1910	1432	1780	12.1958	12.3212	12.0634	12.8043	12.7544	12.8079	12.6866	12.6858	12.6646	12.53	12.5637	12.6117	12.3665	12.4037	12.4574	12.6635	12.3751
LAR_RS03535	727865..728771	+	301	WP_003668243.1	LAR_0627		hypothetical protein		839	978	894	1413	1200	1387	1324	1193	1167	1012	855	824	594	592	1002	984	1071	950	835	427	321	402	371	475	9.32482	9.59497	9.49472	10.4362	10.3898	10.4911	10.2152	10.1738	10.1183	9.86014	9.89881	9.79479	9.18724	9.30459	9.69664	10.2941	10.1529
LAR_RS03540	728949..730140	+	396	WP_003666836.1	LAR_0628	tuf	elongation factor Tu	translation	503351	494574	496611	459533	416976	515162	503493	479641	539403	503219	430562	459160	401084	368580	495383	398397	447651	511337	468862	348380	348258	430897	351107	338180	18.5512	18.5752	18.6103	18.7804	18.8295	19.0271	18.7849	18.8237	18.9694	18.8164	18.8734	18.9153	18.584	18.5845	18.6444	18.9543	18.8589
LAR_RS03545	730335..731646	+	436	WP_003666837.1	LAR_0629	tig	trigger factor	translation	88647	86279	80904	68626	63316	79951	66228	66684	58712	71760	62934	60016	62576	58575	81349	56838	66903	82282	60693	48674	63170	103994	85968	97462	16.0458	16.0562	15.9925	16.0371	16.1102	16.3392	15.8585	15.9772	15.7698	16.0065	16.0991	15.9797	15.9038	15.9309	16.0381	16.145	16.1167
LAR_RS03550	731821..733072	+	416	WP_003666838.1	LAR_0630	clpX	ATP-dependent Clp protease ATP-binding subunit ClpX	proteostasis	5981	5135	4531	4689	3883	3968	6636	6316	5105	8261	6037	5557	6734	6599	7701	4605	4636	4810	5381	3455	4227	7079	6065	7300	12.1565	11.9859	11.8346	12.166	12.0832	12.0069	12.5396	12.5772	12.2464	12.8879	12.7173	12.547	12.6879	12.7811	12.6373	12.5196	12.2658
LAR_RS03555	733089..733680	+	196	WP_003668240.1	LAR_0631	engB	ribosome biogenesis GTP-binding protein YsxC	translation	2965	2529	2312	2419	1989	2008	3186	2999	2512	3750	2892	2493	3296	3260	3491	2296	2389	2712	3017	1934	2417	3509	3229	3538	11.1445	10.9645	10.8643	11.2114	11.1183	11.0246	11.4813	11.5029	11.2236	11.7487	11.6558	11.3909	11.6574	11.7639	11.4962	11.5158	11.3096
LAR_RS03560	733681..733981	+	99	WP_003674350.1	LAR_0632	mazG	\NTP pyrophosphohydrolase, MazG-related\""	nucleotide metabolism	1248	980	1052	1233	880	993	1381	1251	1089	1446	1005	1014	1263	1186	1278	957	1031	1129	1230	945	1005	1416	1241	1649	9.89695	9.59791	9.7292	10.2397	9.94269	10.0094	10.2759	10.2422	10.0186	10.3745	10.1318	10.0938	10.2743	10.3059	10.0473	10.254	10.098
LAR_RS03565	734305..736117	+	603	WP_003668235.1	LAR_0634	uvrC	excinuclease ABC subunit C	DNA repair	1578	1237	1304	903	853	863	1590	1799	1241	3261	2267	1777	1895	1810	2100	1268	1612	2092	2222	1702	2135	3503	2919	3187	10.2351	9.93352	10.0387	9.79079	9.89778	9.80722	10.4791	10.766	10.2069	11.5472	11.3047	10.9026	10.8592	10.9154	10.7632	10.6596	10.7423
LAR_RS03570	736181..737498	+	438	WP_003668233.1	LAR_0635	obg	GTPase ObgE	replication	1436	1413	1502	992	900	900	1495	1410	1199	2164	1514	1398	1662	1536	1922	899	1221	1761	1712	1303	1937	2689	2464	2755	10.0992	10.1252	10.2424	9.92626	9.97508	9.86772	10.3903	10.4147	10.1573	10.9558	10.7225	10.5568	10.67	10.6787	10.6355	10.1638	10.3418
LAR_RS03575	737530..738460	+	309	WP_003668232.1	LAR_0636	rnz	ribonuclease Z	translation	1426	1443	1464	982	858	889	1136	1164	981	1702	1343	1095	1367	1284	1684	903	1094	1457	1534	1222	1825	2494	2326	2421	10.0891	10.1555	10.2055	9.91166	9.9062	9.84999	9.99444	10.1383	9.86807	10.6095	10.5497	10.2046	10.3883	10.4203	10.4449	10.1702	10.1835
LAR_RS03580	738477..739311	+	277	WP_012390529.1	LAR_0637		short-chain dehydrogenase		1725	1480	1565	1200	962	1111	1483	1307	1156	1719	1247	1195	1428	1464	1799	965	1304	1675	1827	1405	1919	2695	2436	2533	10.3635	10.192	10.3017	10.2006	10.0711	10.1713	10.3787	10.3053	10.1046	10.6239	10.4428	10.3306	10.4513	10.6095	10.5402	10.266	10.4366
LAR_RS03585	739450..739918	+	155	WP_003668229.1	LAR_0638	recJ	single-strand DNA-specific exonuclease RecJ	DNA repair	329	287	245	160	149	162	239	242	172	306	257	199	311	252	307	161	189	224	236	181	256	494	382	410	7.97772	7.83067	7.63251	7.30168	7.38768	7.4008	7.75086	7.87716	7.36347	8.13811	8.16817	7.75001	8.25595	8.07549	7.994	7.68834	7.65628
LAR_RS03590	739931..740252	+	106	WP_003668227.1	LAR_0639		hypothetical protein		144	147	130	90	70	96	129	126	83	144	148	125	126	124	153	72	96	87	102	71	108	172	180	205	6.79303	6.87146	6.72466	6.4787	6.30748	6.65177	6.86692	6.94121	6.3216	7.0564	7.37569	7.08313	6.95937	7.05792	6.99497	6.53597	6.68591
LAR_RS03595	740371..740644	+	90	WP_003668226.1	LAR_0640		hypothetical protein		150	133	111	90	65	74	83	81	66	126	79	85	108	117	133	68	63	66	77	46	53	136	103	121	6.85141	6.72836	6.49904	6.4787	6.20197	6.28052	6.23757	6.31029	5.9956	6.8653	6.47758	6.53173	6.73891	6.97473	6.79457	6.45442	6.08555
LAR_RS03600	740661..741162	+	166	WP_003668224.1	-		hypothetical protein		134	113	118	76	63	83	97	79	59	136	100	69	124	112	145	59	80	78	75	56	71	175	123	153	6.69017	6.49567	6.58632	6.23775	6.1575	6.44409	6.45968	6.27468	5.83653	6.97457	6.81425	6.23448	6.93647	6.91224	6.91812	6.25211	6.42568
LAR_RS03605	741187..742579	+	463	WP_003668222.1	LAR_0641		phage DNA primase	parasitic element	475	482	426	269	276	318	339	381	213	413	372	263	448	412	540	220	307	300	318	233	260	431	397	406	8.5058	8.57609	8.42749	8.04751	8.27306	8.36964	8.25316	8.5297	7.67022	8.56939	8.70015	8.15067	8.78109	8.78263	8.80627	8.1369	8.35338
LAR_RS03610	743008..743368	+	119	WP_003668220.1	LAR_0642		head-tail adaptor protein	parasitic element	237	247	231	168	206	192	218	243	155	237	189	113	196	175	267	169	183	177	156	116	103	123	107	124	7.50674	7.61516	7.54806	7.37164	7.85262	7.64458	7.61882	7.88308	7.21429	7.77096	7.72659	6.93865	7.59265	7.55177	7.79344	7.75797	7.60998
LAR_RS03615	743376..743790	+	137	WP_003668217.1	-		hypothetical protein	parasitic element	338	326	303	256	255	267	325	272	200	278	273	158	278	206	355	198	258	281	240	175	143	192	168	185	8.0165	8.01373	7.93765	7.97632	8.15927	8.11829	8.19252	8.04508	7.57983	8.00018	8.25501	7.4189	8.09468	7.78591	8.20281	7.98547	8.10335
LAR_RS03620	743793..744318	+	174	WP_003668215.1	-		HNH endonuclease	parasitic element	57	50	47	57	40	39	55	54	61	62	58	45	58	44	52	40	40	48	32	24	17	25	25	42	5.47572	5.33935	5.28077	5.82907	5.51372	5.37303	5.65359	5.73439	5.88379	5.85493	6.03763	5.62799	5.8536	5.58271	5.45983	5.70035	5.44237
LAR_RS03625	744664..745129	+	154	WP_003668211.1	LAR_0643		terminase	parasitic element	20	28	23	19	19	23	32	21	32	26	24	25	20	15	20	10	24	13	6	5	7	6	2	10	4.02352	4.53058	4.28796	4.29399	4.47421	4.63521	4.89268	4.41378	4.97503	4.63528	4.79539	4.80314	4.36419	4.08722	4.13283	3.78128	4.72735
LAR_RS03630	745128..746838	+	569	WP_003668210.1	LAR_0644		phage large terminase subunit	parasitic element	77	77	100	82	61	63	104	71	65	73	83	77	72	77	117	42	53	36	30	23	24	39	36	37	5.90117	5.94973	6.35023	6.34598	6.11162	6.05159	6.5591	6.12274	5.97392	6.0868	6.54806	6.39075	6.16068	6.3771	6.61143	5.76942	5.8402
LAR_RS03635	746803..746989	+	61	WP_035164321.1	-		hypothetical protein	parasitic element	12	16	10	5	5	17	7	5	9	9	4	9	25	12	12	10	9	8	3	2	5	11	5	7	3.34452	3.7693	3.17927	2.56049	2.71938	4.21945	2.86383	2.54519	3.25766	3.21046	2.44929	3.41827	4.67204	3.78636	3.44968	3.78128	3.40034
LAR_RS03640	747002..748121	+	372	WP_003668208.1	LAR_0645		phage portal protein	parasitic element	83	66	73	59	60	53	71	68	54	65	59	59	57	63	75	37	55	63	38	36	25	36	38	34	6.00768	5.73122	5.90273	5.87797	6.08812	5.80632	6.0155	6.06137	5.71111	5.92195	6.06192	6.01184	5.82894	6.09145	5.97812	5.59013	5.89272
LAR_RS03645	748098..749619	+	506	WP_011953433.1	LAR_0646		phage capsid protein	parasitic element	164	184	157	162	156	183	203	154	145	127	168	108	117	118	197	144	161	137	118	58	54	59	60	46	6.97907	7.19287	6.99456	7.31949	7.45352	7.57567	7.51652	7.22858	7.11874	6.87661	7.55751	6.87391	6.85334	6.98692	7.35711	7.52817	7.4262
LAR_RS03650	749675..750098	+	140	WP_003668206.1	-		transcriptional regulator	parasitic element	18	17	6	17	20	22	19	14	15	15	14	7	13	3	17	12	21	16	16	4	10	4	6	8	3.88134	3.85052	2.54476	4.14216	4.54496	4.57371	4.17346	3.86227	3.93299	3.88369	4.05443	3.09375	3.77993	2.07019	3.91281	4.02672	4.54247
LAR_RS03655	750113..750392	+	92	WP_003668205.1	LAR_0647		DNA-packaging protein	parasitic element	9	9	14	13	8	18	17	10	9	11	13	9	8	5	9	12	12	7	12	9	3	5	4	5	2.97606	3.01925	3.61846	3.78006	3.31288	4.29761	4.02237	3.41599	3.25766	3.47134	3.95418	3.41827	3.14369	2.66275	3.07799	4.02672	3.78081
LAR_RS03660									37	13	39	32	16	13	16	27	7	29	25	15	17	6	24	8	9	15	11	12	27	24	35	69	4.8697	3.49395	5.01918	5.01588	4.2384	3.85607	3.94045	4.76123	2.93756	4.78681	4.85221	4.10022	4.14203	2.8873	4.3821	3.48535	3.40034
LAR_RS03665	751419..752088	+	222	WP_003668204.1	LAR_0648	rnhA	RNase HI	replication	656	518	539	438	357	403	456	408	356	490	324	386	397	362	423	283	321	317	248	196	250	626	542	624	8.97047	8.67974	8.76604	8.74873	8.64326	8.71047	8.67969	8.62822	8.4084	8.81544	8.50136	8.70259	8.60715	8.59643	8.45486	8.49906	8.41753
LAR_RS03670	752113..753271	+	385	WP_003668203.1	LAR_0649		hydroxymethylglutaryl-CoA synthase	carbon metabolism	1698	1698	1557	1268	1191	1329	1336	1312	1201	1480	1191	1064	1268	1172	1508	1053	1129	1365	1262	942	1265	2761	2261	2527	10.3408	10.3901	10.2943	10.2801	10.3789	10.4296	10.2282	10.3108	10.1597	10.408	10.3766	10.1632	10.2799	10.2888	10.2858	10.3918	10.2289
LAR_RS03675	753311..753938	-	208	WP_003668202.1	LAR_0650	lexA	DNA damage sensing transcriptional repressor of SOS response	transcription factor	2672	2782	2792	3166	2960	3442	2993	3031	2689	2404	2143	1921	1587	1416	2238	2582	3242	2508	3279	2410	2222	9110	7743	7563	10.9944	11.102	11.1363	11.5995	11.6917	11.8018	11.3912	11.5182	11.3218	11.1075	11.2235	11.015	10.6035	10.5614	10.855	11.6851	11.75
LAR_RS03680	754066..754318	+	83	WP_003674333.1	LAR_0651		hypothetical protein		1677	1857	1638	1768	1678	1927	1685	1864	1890	1802	1656	1711	1315	1165	1595	1530	1729	1932	2088	1744	1748	2455	1869	1834	10.3228	10.5192	10.3674	10.7593	10.8732	10.9653	10.5628	10.8171	10.8134	10.6918	10.8518	10.8481	10.3324	10.2801	10.3667	10.9305	10.8434
LAR_RS03685	754406..754619	+	70	WP_003673234.1	LAR_0652		hypothetical protein		8546	8195	7461	6208	6811	7094	6592	6031	6075	6632	6046	5703	5654	4761	7226	5344	5766	6786	5954	4509	5206	8171	6342	6383	12.6713	12.6602	12.554	12.5707	12.8937	12.845	12.53	12.5106	12.4973	12.5711	12.7195	12.5844	12.4358	12.3102	12.5455	12.7343	12.5805
LAR_RS03690	754662..755301	-	212	WP_003668200.1	LAR_0653	plsC	1-acyl-sn-glycerol-3-phosphate acyltransferase	cell wall	1149	1254	1273	839	724	898	762	766	575	905	817	658	819	694	948	604	754	712	693	535	458	1467	1139	1328	9.77785	9.95319	10.004	9.68486	9.66149	9.86451	9.41904	9.53529	9.09847	9.6991	9.83329	9.47064	9.64996	9.53359	9.61681	9.59069	9.64709
LAR_RS03695	755395..756151	+	251	WP_003673237.1	LAR_0654		methyltransferase		253	208	191	77	77	80	146	128	82	235	165	135	280	249	257	82	86	92	60	69	109	682	667	770	7.60048	7.36861	7.27536	6.25636	6.44333	6.3916	7.04408	6.96375	6.30434	7.75879	7.53166	7.19337	8.10498	8.05828	7.73863	6.7217	6.52885
LAR_RS03700	756140..756431	+	96	WP_003668197.1	LAR_0655		hypothetical protein		104	81	88	44	39	53	61	58	55	79	67	44	115	75	93	40	40	56	30	40	75	329	267	365	6.32854	6.02164	6.16822	5.46309	5.47801	5.80632	5.80015	5.83561	5.73708	6.19914	6.24279	5.59623	6.82869	6.3396	6.28402	5.70035	5.44237
LAR_RS03705	756432..757425	+	330	WP_003668196.1	LAR_0656	ldhA	lactate dehydrogenase	carbon metabolism	557	450	438	214	192	240	252	293	224	408	298	205	444	411	445	159	209	292	187	164	280	1257	1094	1672	8.73496	8.47725	8.46745	7.71891	7.75154	7.96507	7.82693	8.15198	7.74252	8.55187	8.38102	7.79267	8.76818	8.77914	8.52781	7.67039	7.80072
LAR_RS03710	757587..758376	+	262	WP_003666860.1	LAR_0657	rpsB	30S ribosomal protein S2	translation	71388	68049	64879	50938	46301	58126	47315	45373	46430	49109	43966	44488	43964	40975	56397	42123	46588	58042	57189	46356	53468	68464	58495	56377	15.7335	15.7137	15.6741	15.6071	15.6586	15.8793	15.3733	15.4217	15.4312	15.4593	15.5816	15.5478	15.3945	15.4153	15.5096	15.7128	15.5946
LAR_RS03715	758474..759350	+	291	WP_003666861.1	LAR_0658	tsf	elongation factor Ts	translation	45802	44955	40178	30577	30795	36359	30830	28898	29141	30358	27023	27357	29189	26064	35642	26159	31451	41777	37710	33144	40253	51183	44009	42941	15.0932	15.1156	14.9827	14.8708	15.0703	15.2025	14.7554	14.7709	14.7592	14.7654	14.8795	14.8463	14.8036	14.7627	14.8476	15.0255	15.0277
LAR_RS03720	759431..760154	+	240	WP_003666862.1	LAR_0659	pyrH	UMP kinase	nucleotide metabolism	10759	8925	8200	7174	6565	7136	7143	6760	6639	5980	4429	5279	6227	5395	6638	5447	6819	8274	6630	4436	4763	6046	5101	5546	13.0035	12.7833	12.6902	12.7793	12.8406	12.8535	12.6458	12.6752	12.6254	12.4218	12.2706	12.473	12.575	12.4905	12.423	12.7619	12.8224
LAR_RS03725	760158..760722	+	187	WP_003668195.1	LAR_0660	frr	ribosome recycling factor	translation	9593	8928	8108	7018	6711	7544	7417	6847	7082	6078	5111	5523	6207	5560	6751	5792	7550	9279	7728	5583	6048	7212	5899	5484	12.838	12.7837	12.6739	12.7476	12.8724	12.9337	12.7001	12.6936	12.7186	12.4452	12.4772	12.5381	12.5704	12.534	12.4474	12.8505	12.9693
LAR_RS03735	762849..763308	+	152	WP_003664118.1	LAR_0662		transposase	parasitic element	99	104	83	107	91	100	97	99	102	105	89	104	130	120	116	83	92	82	74	55	62	114	98	113	6.25836	6.37731	6.08503	6.72574	6.68178	6.71009	6.45968	6.59649	6.61563	6.60474	6.64771	6.81993	7.0041	7.01097	6.59917	6.73902	6.62512
LAR_RS03740	763609..764389	+	259	WP_012390531.1	LAR_0663	uppS	isoprenyl transferase / UDP diphosphate synthase	cell wall	2347	1890	1942	1632	1328	1480	1376	1267	1164	1310	1017	1215	1656	1272	1647	1276	1308	1144	1098	643	710	1890	1450	1485	10.8074	10.5445	10.6128	10.6439	10.5359	10.5847	10.2707	10.2605	10.1146	10.2321	10.1489	10.3545	10.6648	10.4068	10.4129	10.6687	10.4411
LAR_RS03745	764408..765194	+	261	WP_003665791.1	LAR_0664	cdsA	phosphatidate cytidylyltransferase	nucleotide metabolism	2368	2264	2066	1582	1465	1456	1543	1331	1242	1383	1038	1300	1611	1555	1681	1465	1764	1586	1440	867	947	2012	1729	1839	10.8203	10.8049	10.7021	10.599	10.6774	10.5611	10.4358	10.3316	10.2081	10.3103	10.1784	10.452	10.6251	10.6964	10.4424	10.8679	10.8723
LAR_RS03750	765216..766491	+	424	WP_003668192.1	LAR_0665	rseP	RIP metalloprotease RseP / predicted membrane-associated Zn-dependent protease	proteostasis	4490	4042	3802	2993	2592	2740	3076	2600	2585	2304	1786	2054	2739	2658	3289	2557	3146	3365	2738	1763	2051	3539	3257	3427	11.743	11.6407	11.5816	11.5184	11.5002	11.4729	11.4306	11.297	11.2649	11.0462	10.9608	11.1115	11.3904	11.4695	11.4102	11.6711	11.7066
LAR_RS03755	766519..768253	+	577	WP_003668190.1	LAR_0666	proS	proline--tRNA ligase	translation	9050	8096	7831	7342	6072	7235	7109	5935	5912	4845	4061	4331	5316	4867	7059	5709	6984	7856	7467	4909	5209	6811	5648	6017	12.7539	12.6426	12.6238	12.8127	12.728	12.8734	12.6389	12.4874	12.4581	12.1182	12.1455	12.1875	12.3469	12.3419	12.5117	12.8296	12.8569
LAR_RS03760	768328..772660	+	1443	WP_003668188.1	LAR_0667	polC	DNA polymerase III subunit alpha	replication	2846	2358	2386	2207	1650	1763	2854	2385	2177	2156	1599	1656	2057	1852	2431	1710	2092	2171	1990	1294	1336	2377	1951	2516	11.0854	10.8635	10.9097	11.0791	10.8489	10.837	11.3226	11.1725	11.0172	10.9505	10.8013	10.801	10.9775	10.9485	10.9743	11.0909	11.1182
LAR_RS03765	772778..773267	+	162	WP_003668186.1	LAR_0668	rimP	ribosome maturation factor	translation	1093	1103	928	775	630	607	1229	1155	1139	1276	1059	1147	1063	1038	1221	544	580	456	398	263	231	463	378	445	9.70584	9.76828	9.54849	9.57053	9.46112	9.30023	10.1079	10.1271	10.0833	10.1942	10.2072	10.2715	10.0258	10.1137	9.98151	9.43995	9.26912
LAR_RS03770	773287..774475	+	395	WP_003668184.1	LAR_0669	nusA	transcription termination factor NusA	transcription	3107	3161	2964	2076	1757	1710	3529	3173	3086	3578	2770	2921	2916	2886	3694	1560	1638	1468	1345	804	769	1183	966	1167	11.212	11.2862	11.2225	10.9909	10.9395	10.793	11.6288	11.5842	11.5204	11.681	11.5937	11.6194	11.4807	11.5882	11.5777	10.9585	10.7654
LAR_RS03775	774503..774806	+	100	WP_003668183.1	LAR_0670		hypothetical protein		543	542	533	345	312	293	595	559	544	564	444	483	483	471	654	267	277	257	249	160	117	185	168	211	8.69832	8.74493	8.74993	8.40529	8.4494	8.25189	9.06273	9.08151	9.01866	9.01793	8.95484	9.02532	8.88937	8.97531	9.08204	8.41534	8.20551
LAR_RS03780	774792..775104	+	103	WP_003665798.1	LAR_0671		50S ribosomal protein L7ae	translation	609	640	607	423	340	311	666	568	564	677	471	594	572	584	741	279	327	340	250	185	160	204	184	245	8.86344	8.98419	8.93708	8.69857	8.57305	8.33763	9.22507	9.10451	9.07065	9.28093	9.03985	9.32324	9.13289	9.28499	9.26191	8.47858	8.44417
LAR_RS03785	775117..777376	+	752	WP_003668181.1	LAR_0672	infB	translation initiation factor IF-2	translation	6645	6103	5845	4473	3492	3585	6614	6095	6189	7097	5616	6064	6819	6206	7856	3314	3804	4190	4059	2698	2811	3192	2766	2835	12.3084	12.235	12.2019	12.0979	11.9301	11.8605	12.5348	12.5258	12.5241	12.6688	12.6131	12.6729	12.706	12.6925	12.666	12.0451	11.9805
LAR_RS03790	777395..777755	+	119	WP_003665800.1	LAR_0673	rbfA	ribosome-binding factor A	translation	1448	1297	1211	1000	856	943	1462	1456	1495	1742	1460	1501	1577	1386	1913	894	923	1138	1306	977	984	1102	981	956	10.1112	10.0018	9.93205	9.93784	9.90284	9.93498	10.3581	10.461	10.4754	10.643	10.6702	10.6593	10.5943	10.5305	10.6288	10.1558	9.93853
LAR_RS03795	777952..778858	+	301	WP_003668179.1	LAR_0674	truB	tRNA pseudouridine(55) synthase TruB	translation	440	372	356	364	278	240	548	468	391	544	381	451	484	474	585	229	254	264	279	174	146	192	196	172	8.39569	8.20347	8.16934	8.48241	8.28345	7.96507	8.94425	8.82569	8.54331	8.96594	8.73456	8.92662	8.89235	8.98445	8.9215	8.19455	8.08089
LAR_RS03800	778870..779818	+	315	WP_003668177.1	LAR_0675	ribF	bifunctional riboflavin kinase/FMN adenylyltransferase	cofactor synthesis	1012	901	861	789	694	672	1353	1476	1290	1968	1613	1512	1556	1482	1601	910	929	1051	1099	831	946	1524	1355	1302	9.5949	9.47682	9.44053	9.59633	9.60052	9.44678	10.2464	10.4806	10.2627	10.8189	10.8139	10.6698	10.575	10.6271	10.3721	10.1814	9.94787
LAR_RS03805	779878..780250	-	123	WP_003668175.1	LAR_0676		hypothetical protein		57	45	60	71	55	43	75	88	68	90	62	56	68	68	73	48	49	37	29	21	15	39	46	44	5.47572	5.1913	5.62501	6.14092	5.96452	5.51065	6.09339	6.42842	6.038	6.38481	6.13243	5.93775	6.07941	6.20007	5.93975	5.95876	5.72904
LAR_RS03810	780370..781423	+	350	WP_003668173.1	LAR_0677	hrcA	heat-inducible transcription repressor of heat shock response	transcription factor	10361	9658	9104	4777	4524	4852	9771	10327	11710	15097	13036	14801	18067	16867	18116	3297	4149	5106	4215	3363	4940	14431	14487	19399	12.9491	12.8971	12.8411	12.1928	12.3035	12.297	13.0977	13.2864	13.444	13.7577	13.8278	13.9602	14.1116	14.1348	13.8713	12.0377	12.1057
LAR_RS03815	781435..782008	+	190	WP_003668171.1	LAR_0678	grpE	nucleotide exchange factor GrpE	proteostasis	3448	3554	3343	1664	1599	1846	3391	3597	4130	4821	4334	5061	6540	5912	6396	1089	1428	1904	1409	1164	1820	4425	4613	6654	11.3621	11.4552	11.396	10.6719	10.8036	10.9033	11.5713	11.7651	11.9407	12.111	12.2393	12.4121	12.6457	12.6225	12.3695	10.4402	10.5676
LAR_RS03820	782032..783898	+	621	WP_003668169.1	LAR_0679	dnaK	molecular chaperone DnaK	proteostasis	16084	16398	17146	9531	8724	10431	15089	15448	19323	22003	19069	23816	29437	28452	34387	5940	7631	10506	8228	6841	10112	16920	17735	27043	13.5835	13.6608	13.7543	13.1891	13.2508	13.4011	13.7246	13.8674	14.1665	14.3011	14.3765	14.6464	14.8158	14.8891	14.7959	12.8868	12.9847
LAR_RS03825	784026..785178	+	383	WP_003665811.1	LAR_0680	dnaJ	molecular chaperone DnaJ	proteostasis	2846	2761	3234	1719	1855	1855	2738	2601	2783	3706	3234	3569	4535	4328	5617	1298	1498	1724	1326	981	1191	1833	1769	2405	11.0854	11.091	11.3482	10.7188	11.0178	10.9103	11.2628	11.2976	11.3714	11.7317	11.817	11.9083	12.1177	12.1727	12.1821	10.6934	10.6366
LAR_RS03830	785308..787144	+	611	WP_003668167.1	LAR_0681	lepA	elongation factor 4 / GTP-binding protein LepA	translation	5052	4284	4295	4112	3737	4147	4134	3806	3926	3645	3046	3238	3329	3097	4010	3342	3664	3953	3329	2171	2576	3984	3416	3544	11.9131	11.7246	11.7574	11.9766	12.0279	12.0706	11.857	11.8466	11.8676	11.7077	11.7306	11.768	11.6718	11.6899	11.6961	12.0572	11.9264
LAR_RS03835	787294..788455	-	386	WP_003668165.1	LAR_0682		phage integrase	parasitic element	4284	3668	3555	4626	4085	4715	3854	3881	3945	3710	3493	2991	2988	2293	3499	3435	3669	4786	4146	3609	4199	4799	3527	2969	11.6752	11.5007	11.4847	12.1464	12.1563	12.2557	11.7558	11.8747	11.8746	11.7332	11.9281	11.6535	11.5159	11.2565	11.4995	12.0968	11.9284
LAR_RS03840	788578..789313	-	244	WP_003668163.1	LAR_0683		hypothetical protein		2803	3313	2779	2208	2262	2562	2354	2088	2278	1984	1772	1633	1684	1467	1938	1787	2418	2547	2186	1816	2069	3085	2359	2053	11.0635	11.3539	11.1296	11.0798	11.3038	11.376	11.0449	10.9808	11.0826	10.8306	10.9494	10.7808	10.689	10.6124	10.6475	11.1544	11.327
LAR_RS03845	789317..789554	+	78	WP_003668162.1	-		2-hydroxymuconic semialdehyde hydrolase	carbon metabolism	978	1246	963	766	772	916	766	693	742	628	573	545	580	535	641	621	852	925	711	578	718	900	741	613	9.54566	9.94397	9.60183	9.5537	9.754	9.89311	9.42658	9.391	9.46573	9.17272	9.32217	9.19923	9.15289	9.15878	9.05313	9.63068	9.82317
LAR_RS03850	789605..790055	-	149	WP_003668161.1	LAR_0684		hypothetical protein		1612	1827	1613	1254	1273	1565	1314	1180	1230	918	880	816	834	761	1015	1032	1299	1536	1214	968	1147	1257	975	949	10.2658	10.4957	10.3452	10.2641	10.4749	10.6652	10.2043	10.158	10.1941	9.71966	9.94035	9.78073	9.67612	9.66638	9.71521	10.3627	10.4311
LAR_RS03855	790153..790612	-	152	WP_003668160.1	LAR_0685		hypothetical protein		1276	1575	1253	1059	932	1170	953	883	949	724	687	599	602	585	733	785	984	1121	950	703	868	1008	778	718	9.92893	10.2817	9.98118	10.0205	10.0254	10.2459	9.7413	9.7401	9.82027	9.37761	9.58357	9.33531	9.20651	9.28746	9.24628	9.9684	10.0308
LAR_RS03860	790786..791047	-	86	WP_003668159.1	-		LexA repressor	transcription factor	63	66	69	46	47	47	66	56	45	45	50	33	46	41	47	37	40	24	30	23	26	47	37	29	5.61702	5.73122	5.82282	5.5258	5.74167	5.63628	5.91184	5.78589	5.45357	5.40198	5.82702	5.1911	5.52567	5.48303	5.31746	5.59013	5.44237
LAR_RS03865	791656..793072	+	471	WP_003668158.1	LAR_0686	pepDA	peptidase C69	proteostasis	472	514	587	400	372	418	391	447	470	362	387	480	453	405	579	229	324	323	249	193	223	447	392	495	8.49668	8.66859	8.88885	8.61811	8.70249	8.76307	8.45841	8.75961	8.80815	8.37978	8.75705	9.01634	8.79706	8.75797	8.90666	8.19455	8.43091
LAR_RS03870	793144..794221	+	358	WP_011953435.1	LAR_0687		lactate dehydrogenase / malate dehydrogenase	carbon metabolism	290	348	393	264	267	266	359	296	317	281	225	303	323	310	411	186	240	241	146	139	174	290	306	302	7.79645	8.10759	8.31152	8.02054	8.22539	8.11289	8.33559	8.16663	8.24153	8.0156	7.97704	8.35425	8.31039	8.37334	8.41346	7.89564	7.99941
LAR_RS03875	794454..795414	-	319	WP_003665815.1	LAR_0688	ldh	L-lactate dehydrogenase (homolog required for gut colonization in L. casei)	carbon metabolism	93036	99654	115168	76365	77560	100225	76278	73229	76987	74428	72350	65903	58683	54791	84066	58725	79379	102780	85634	80841	92709	129140	101846	102411	16.1156	16.2641	16.502	16.1912	16.4029	16.6653	16.0623	16.1123	16.1608	16.0592	16.3002	16.1147	15.8111	15.8345	16.0855	16.1921	16.3634
LAR_RS03880	795520..795700	-	59	WP_003668154.1	-		hypothetical protein		186	162	185	313	235	233	195	186	140	109	119	133	104	80	155	173	128	78	72	58	51	93	82	58	7.15932	7.01049	7.22961	8.2653	8.04187	7.92253	7.45884	7.4993	7.06848	6.65813	7.06317	7.17199	6.68498	6.43159	7.01356	7.79156	7.09744
LAR_RS03885	795863..796202	+	112	WP_011953436.1	LAR_0689		hypothetical protein		2008	2122	2234	1881	1652	2080	1929	1827	1993	2045	1827	1826	1565	1375	1900	1421	1657	1814	1886	1720	1656	3524	2547	2457	10.5825	10.7115	10.8148	10.8486	10.8506	11.0754	10.7578	10.7882	10.8899	10.8742	10.9935	10.9419	10.5833	10.5191	10.6189	10.8239	10.782
LAR_RS03890	796279..797239	+	319	WP_003668152.1	LAR_0690	prmA	ribosomal protein L11 methyltransferase	translation	668	710	662	546	499	583	605	572	558	764	598	584	534	520	644	454	545	598	646	498	588	1403	1166	1200	8.99657	9.13366	9.06197	9.06603	9.12535	9.24213	9.08673	9.11462	9.05525	9.45508	9.38368	9.29878	9.0339	9.11782	9.05985	9.17945	9.17947
LAR_RS03895	797239..797980	+	246	WP_003668151.1	LAR_0691	rsmE	16S rRNA (uracil(1498)-N(3))-methyltransferase	translation	519	474	533	415	355	404	450	426	432	532	409	429	359	380	500	291	402	504	476	377	455	835	744	869	8.63327	8.552	8.74993	8.67109	8.63517	8.71404	8.66063	8.69035	8.68681	8.93383	8.83663	8.85462	8.46238	8.66626	8.6955	8.53917	8.7413
LAR_RS03900	798058..798394	+	111	WP_003668150.1	-		hypothetical protein		616	702	631	620	547	613	575	529	585	536	434	510	490	406	595	418	473	335	318	217	270	556	459	422	8.87989	9.11734	8.99292	9.24908	9.25762	9.3144	9.01349	9.00208	9.12329	8.94461	8.92205	9.10364	8.91009	8.76152	8.9459	9.06047	8.97544
LAR_RS03905	798412..800650	+	745	WP_011953437.1	LAR_0692	relA	GTP pyrophosphokinase (homolog required for gut colonization in L. casei)	stress response	5017	5283	4892	4200	3577	3807	4822	4412	4895	3977	3332	3889	3667	3428	4689	3160	3410	3289	2915	2079	2162	3872	3215	3353	11.903	12.0269	11.9452	12.0071	11.9648	11.9472	12.079	12.0597	12.1858	11.8335	11.8601	12.0322	11.8112	11.8364	11.9217	11.9765	11.8228
LAR_RS03910	800660..801098	+	145	WP_011953438.1	LAR_0693	dtd	D-aminoacyl-tRNA deacylase / D-tyrosyl-tRNA(Tyr) deacylase	translation	1808	1655	1485	1389	1324	1334	1522	1376	1505	1231	1078	1268	1214	1138	1462	1229	1573	1579	1528	1050	1119	1722	1448	1305	10.4313	10.3531	10.226	10.4115	10.5315	10.435	10.4161	10.3795	10.485	10.1425	10.2329	10.4161	10.2172	10.2463	10.2412	10.6146	10.707
LAR_RS03915	801255..802104	-	282	WP_003668147.1	LAR_0694		aminoglycoside phosphotransferase		909	965	996	731	675	836	725	610	663	669	563	522	600	591	772	529	633	761	689	392	522	799	569	600	9.44025	9.57569	9.65038	9.48632	9.56052	9.76141	9.34734	9.20725	9.30356	9.2638	9.29681	9.13714	9.20172	9.30216	9.32094	9.39967	9.39508
LAR_RS03920	802485..804288	+	600	WP_003668146.1	LAR_0695	aspS	aspartate--tRNA ligase	translation	3679	2909	2836	2365	1897	1999	2417	2117	2451	2258	1696	2068	3043	2635	3047	1719	1995	2224	1901	1210	1450	2677	2437	2896	11.4556	11.1663	11.1589	11.1788	11.0501	11.0181	11.0829	11.0007	11.1882	11.0171	10.8862	11.1213	11.5422	11.457	11.3	11.0984	11.0497
LAR_RS03925	804516..804975	+	152	WP_003664118.1	LAR_0696		transposase	parasitic element	101	103	82	106	91	98	96	98	101	108	88	103	126	118	113	81	90	85	76	55	64	115	99	113	6.28685	6.36354	6.06781	6.71233	6.68178	6.68123	6.4449	6.58199	6.60156	6.64497	6.63157	6.80612	6.95937	6.98692	6.56176	6.70416	6.59374
LAR_RS03930	805114..805858	-	247	WP_003668144.1	LAR_0697	artM	amino acid ABC transporter ATP-binding component	transport	31	17	18	19	14	16	25	28	20	21	16	17	24	29	33	14	11	15	21	12	14	24	30	46	4.62396	3.85052	3.95469	4.29399	4.05663	4.13682	4.55007	4.8118	4.32422	4.34092	4.23618	4.27087	4.6155	4.99674	4.82253	4.23641	3.66479
LAR_RS03935	805847..807359	-	503	WP_003668141.1	LAR_0698	artPQ	amino acid ABC transporter substrate binding and permease components	transport	26	35	25	28	25	21	19	22	23	36	26	26	32	37	25	18	21	15	16	12	12	44	35	54	4.38141	4.83997	4.40233	4.82959	4.85447	4.50948	4.17346	4.47782	4.51643	5.08855	4.90687	4.85774	5.01575	5.33841	4.43822	4.58187	4.54247
LAR_RS03940	807659..807851	+	63	WP_003665847.1	LAR_0699	rpsU	30S ribosomal protein S21	translation	41346	36409	33637	29296	30585	30037	27120	26062	29739	32394	27463	26138	28304	24141	32384	23783	26858	33206	27763	21198	26692	51329	40450	40194	14.9455	14.8115	14.7264	14.809	15.0604	14.9269	14.5704	14.6219	14.7885	14.8591	14.9028	14.7806	14.7592	14.6521	14.7093	14.8881	14.8
LAR_RS03945	807910..808357	+	148	WP_003668138.1	LAR_0700		hypothetical protein		1243	1132	1005	789	805	862	786	822	655	1507	1036	801	1123	1210	1045	664	890	1003	802	761	1501	6770	5268	6567	9.89117	9.80568	9.66334	9.59633	9.81431	9.80555	9.46371	9.63695	9.28608	10.4341	10.1756	9.75399	10.1049	10.3348	9.75719	9.72715	9.88606
LAR_RS03950	808476..809454	+	325	WP_003668136.1	LAR_0701	bshA	conjugated bile salt hydrolase (involved in anti-cholesterol probiotic effects of Lactobacillus spp.)	stress response	4468	4544	4375	3678	3336	3681	4227	3849	4652	4108	3400	3841	3089	2952	3963	2925	3736	4396	4303	3277	3618	5556	4477	3977	11.7359	11.8096	11.7841	11.8157	11.8642	11.8986	11.8891	11.8628	12.1124	11.8802	11.8892	12.0143	11.5638	11.6208	11.679	11.865	11.9545
LAR_RS03955	809613..810846	+	410	WP_011953439.1	LAR_0702	argG	argininosuccinate synthase	carbon metabolism	153	147	129	139	107	133	166	164	153	157	113	115	114	113	143	102	123	102	132	77	86	102	100	105	6.87973	6.87146	6.71362	7.10008	6.91335	7.1181	7.22798	7.31876	7.19568	7.1802	6.9891	6.96376	6.8162	6.92495	6.89825	7.03389	7.04039
LAR_RS03960	810835..812221	+	461	WP_003668134.1	LAR_0703	argH	argininosuccinate lyase	carbon metabolism	315	298	244	310	219	251	396	366	389	373	302	307	364	337	363	255	302	332	377	251	294	422	383	359	7.91524	7.8847	7.62664	8.25145	7.94054	8.02947	8.47669	8.47191	8.53593	8.42283	8.4002	8.37312	8.48228	8.49347	8.23485	8.34919	8.32977
LAR_RS03965	812349..812922	+	190	WP_003668133.1	LAR_0704	bioY	BioY family transporter / biotin biosynthesis protein	cofactor synthesis	38	25	42	31	27	30	31	21	32	34	26	30	33	27	29	28	23	22	16	10	16	32	26	21	4.90688	4.37455	5.12291	4.97151	4.96181	5.00493	4.84845	4.41378	4.97503	5.00858	4.90687	5.05754	5.05879	4.89699	4.64313	5.19762	4.66832
LAR_RS03970	812927..813899	+	323	WP_011953440.1	LAR_0705	birA	bifunctional biotin--[acetyl-CoA-carboxylase] synthetase/biotin operon repressor	transcription factor	88	59	47	42	27	26	42	45	42	41	22	30	51	52	48	25	35	40	19	27	25	50	49	49	6.09079	5.57269	5.28077	5.39754	4.96181	4.80537	5.27339	5.47676	5.35638	5.271	4.67458	5.05754	5.67146	5.81908	5.34708	5.03883	5.25445
LAR_RS03975	813998..815006	+	335	WP_003668131.1	LAR_0706	phoH	phosphate starvation protein PhoH	phosphate metabolism	2312	2064	2072	1984	1845	1931	2659	2376	2635	2412	1940	2394	1890	1912	2309	1620	1757	1438	1341	775	672	1408	1068	1171	10.7858	10.6715	10.7063	10.9255	11.01	10.9682	11.2206	11.1671	11.2926	11.1123	11.08	11.3324	10.8554	10.9944	10.9	11.0129	10.8665
LAR_RS03980	815005..815485	+	159	WP_003665856.1	LAR_0707	ybeY	\ssRNAse required for ribosome quality control and Hfq-dependent and Hfq-independent gene regulation by small RNAs, essential in B. subtilis, involved in heat shock and oxidative stress response in E. coli\""	translation	774	834	823	661	642	641	931	858	862	875	690	836	667	729	821	633	704	711	608	393	348	573	511	526	9.20867	9.3655	9.37551	9.34131	9.48831	9.37874	9.70765	9.69871	9.68171	9.65053	9.58984	9.81563	9.3542	9.60448	9.40959	9.65826	9.54823
LAR_RS03985	815468..815864	+	131	WP_003665857.1	LAR_0708	dgkA	UDP kinase / diacylglycerol kinase		723	699	718	634	571	630	865	794	833	776	572	724	567	535	803	548	758	691	639	403	352	512	443	459	9.1105	9.11117	9.17892	9.28124	9.31947	9.3538	9.6017	9.58701	9.6324	9.47753	9.31965	9.60836	9.12025	9.15878	9.37766	9.4505	9.65472
LAR_RS03990	815875..816781	+	301	WP_003668129.1	LAR_0709	era	GTPase Era		1811	1915	1905	1794	1573	1823	2272	2056	2351	1880	1563	1839	1309	1324	1981	1497	1809	2115	1828	1137	1193	1296	1080	1174	10.4337	10.5635	10.5851	10.7804	10.78	10.8853	10.9937	10.9585	11.1281	10.7529	10.7684	10.9521	10.3258	10.4646	10.6791	10.899	10.9086
LAR_RS03995	816796..817582	+	261	WP_003668128.1	LAR_0710	recO	DNA repair protein RecO	DNA repair	1895	1768	1891	1977	1620	2030	2375	2109	2307	1774	1599	1804	1360	1383	2060	1591	1829	2125	2061	1259	1143	1221	944	1077	10.499	10.4483	10.5745	10.9204	10.8224	11.0403	11.0577	10.9952	11.1009	10.6693	10.8013	10.9244	10.3809	10.5274	10.7355	10.9868	10.9245
LAR_RS04000	817842..818829	+	328	WP_003668127.1	LAR_0711	glyQ	glycine--tRNA ligase subunit alpha	translation	2455	2057	1921	721	704	725	1127	986	1038	1898	1315	1366	2325	2119	2008	559	822	995	855	496	705	2031	1654	1929	10.8723	10.6666	10.5972	9.46648	9.62113	9.55614	9.98298	9.8991	9.94946	10.7667	10.5193	10.5234	11.1541	11.1427	10.6986	9.47914	9.77152
LAR_RS04005	818830..820906	+	691	WP_003668126.1	LAR_0712	glyS	glycine--tRNA ligase subunit beta	translation	8494	7362	7194	3333	3028	3478	4199	3542	3945	5663	4725	4640	7575	6831	7990	2465	3384	5050	4087	3124	4177	7257	6179	7238	12.6625	12.5055	12.5014	11.6736	11.7244	11.8168	11.8795	11.7429	11.8746	12.3432	12.3639	12.2869	12.8577	12.8309	12.6904	11.6182	11.8118
LAR_RS04010	821040..822906	+	621	WP_003668125.1	LAR_0713	dnaG	DNA primase	replication	3575	3517	3053	3014	2597	2773	4996	5008	4335	4541	3608	3615	3107	2818	3776	2830	2952	2818	2637	1748	1959	3097	2693	2571	11.4143	11.4401	11.2652	11.5285	11.503	11.4901	12.1302	12.2425	12.0106	12.0247	11.9749	11.9268	11.5722	11.5538	11.6093	11.8174	11.6148
LAR_RS04015	822907..824050	+	380	WP_003668124.1	LAR_0714	rpoD	RNA polymerase housekeeping sigma factor RpoD	transcription	5971	5271	4884	4410	3964	4373	5522	5131	5180	5427	4591	4130	4042	3703	4897	3929	4310	4628	3819	2660	2744	3545	3014	3384	12.1541	12.0236	11.9428	12.0775	12.1129	12.1471	12.2745	12.2775	12.2674	12.2818	12.3224	12.1189	11.9517	11.9477	11.9843	12.2906	12.1607
LAR_RS04020	824247..825432	+	394	WP_003668123.1	LAR_0715	patA	amino acid aminotransferase	carbon metabolism	21798	25420	27237	23016	21798	25315	24293	21249	20821	16673	14740	15264	13525	13245	21932	15234	17285	14272	8707	5003	4037	6068	4593	5562	14.022	14.2932	14.4219	14.461	14.5718	14.6801	14.4116	14.3273	14.2742	13.9009	14.0051	14.0046	13.6939	13.7861	14.1471	14.2455	14.1642
LAR_RS04025	825501..826884	-	460	WP_003667567.1	LAR_0716		hypothetical protein		7850	9727	9989	8458	8523	9924	10321	8678	8964	6768	6030	5972	4996	4998	8853	6653	8441	7982	5038	3042	2529	2292	1877	2025	12.5488	12.9074	12.9749	13.0169	13.2172	13.3292	13.1767	13.0355	13.0585	12.6003	12.7157	12.6509	12.2573	12.3803	12.8384	13.0504	13.1302
LAR_RS04030	827108..827816	+	235	WP_011953441.1	LAR_0717	trmK	SAM-dependent methyltransferase		997	909	1008	580	557	571	687	626	642	682	521	585	683	647	792	477	603	732	660	486	551	1329	1082	1147	9.57338	9.48956	9.66764	9.15303	9.28372	9.21217	9.26979	9.24454	9.2572	9.29152	9.18514	9.30125	9.38834	9.43256	9.35779	9.25063	9.32514
LAR_RS04035	827802..828627	+	274	WP_003668121.1	LAR_0718		Nif3-like dinuclear metal center hexameric protein		1117	998	1068	620	552	595	808	702	721	683	554	655	726	738	969	435	683	800	639	486	570	1110	964	1025	9.73714	9.62414	9.75096	9.24908	9.27073	9.27147	9.50348	9.40959	9.42437	9.29364	9.27359	9.46406	9.4763	9.62216	9.64838	9.11788	9.5046
LAR_RS04040	828651..829902	+	416	WP_011953442.1	LAR_0719	pepT	peptidase T	proteostasis	2673	2478	2473	1680	1690	1653	2290	2030	2341	2047	1595	2004	1985	1801	2280	1326	1822	2396	1945	1465	2048	2986	2572	2749	10.995	10.9351	10.9614	10.6857	10.8834	10.7441	11.0051	10.9401	11.122	10.8757	10.7977	11.076	10.9261	10.9082	10.8818	10.7241	10.9189
LAR_RS04045	829943..830186	-	80	WP_003668118.1	LAR_0720		hypothetical protein		5593	4444	5252	6446	5405	5318	5673	5493	5512	5289	4610	4359	3769	2790	4535	4368	4391	4348	4545	3213	3175	5820	4381	4278	12.0598	11.7775	12.0476	12.625	12.5602	12.4293	12.3135	12.3758	12.357	12.2447	12.3284	12.1968	11.8508	11.5394	11.8735	12.4434	12.1875
LAR_RS04050	830268..833616	+	1115	WP_003668117.1	LAR_0721	dnaE	DNA polymerase III subunit alpha	replication	1182	1096	1189	671	631	668	955	1001	1014	1261	973	976	1159	1142	1299	625	846	1115	1112	943	1343	2595	2451	2644	9.81865	9.75911	9.90562	9.36294	9.46341	9.43818	9.74432	9.92086	9.91575	10.1772	10.0851	10.0388	10.1504	10.2514	10.0708	9.63993	9.81299
LAR_RS04055	833801..835223	+	473	WP_003665875.1	LAR_0722	pyk	pyruvate kinase	carbon metabolism	157333	138625	136163	92575	90001	110518	101486	99495	107982	106569	92678	91863	93294	82149	112278	83923	101491	126877	107334	87035	98248	146772	122586	121414	16.8735	16.7403	16.7436	16.4689	16.6175	16.8063	16.4742	16.5545	16.6489	16.577	16.6575	16.5939	16.48	16.4188	16.503	16.7072	16.7179
LAR_RS04060	835364..836246	+	293	WP_003668116.1	LAR_0723		S1 RNA-binding protein		977	1034	1072	740	663	721	959	910	800	1223	895	969	858	789	1026	504	679	540	518	360	363	1216	949	874	9.54419	9.6752	9.75634	9.50395	9.53468	9.54817	9.75034	9.7835	9.57416	10.1331	9.96471	10.0284	9.717	9.71845	9.73074	9.32993	9.49614
LAR_RS04065	836245..837139	+	297	WP_003665877.1	LAR_0724	xerC	integrase/recombinase (homolog required for gut colonization in L. casei)	DNA repair	603	593	613	417	329	365	493	508	460	653	457	431	445	516	588	273	364	286	273	181	220	553	489	448	8.84918	8.87438	8.95125	8.67801	8.52573	8.56795	8.79198	8.94376	8.77719	9.22894	8.9964	8.86131	8.77142	9.1067	8.92887	8.44731	8.59839
LAR_RS04070	837152..837509	+	118	WP_003668115.1	LAR_0725	ribT	riboflavin biosynthesis RibT protein	cofactor synthesis	240	195	235	156	116	147	157	148	160	195	124	171	148	150	220	93	150	122	127	65	78	185	184	164	7.52478	7.27608	7.5727	7.26539	7.02894	7.2615	7.14811	7.17164	7.25979	7.49097	7.12211	7.53233	7.18982	7.33066	7.5155	6.90168	7.32472
LAR_RS04075	837501..838293	+	263	WP_003668114.1	LAR_0726	scpA	segregation and condensation protein A / chromosome segregation/condensation protein	replication	453	447	424	275	250	273	312	286	304	335	270	292	323	280	407	205	249	277	209	133	175	347	359	363	8.43757	8.46762	8.42072	8.07921	8.13081	8.15023	8.13383	8.11722	8.18132	8.2683	8.23912	8.30107	8.31039	8.22696	8.39939	8.0354	8.05232
LAR_RS04080	838255..838861	+	201	WP_003668113.1	LAR_0727	scpB	SMC-Scp complex subunit ScpB / chromosome segregation/condensation protein	replication	410	364	388	262	235	220	294	238	246	287	234	258	262	299	365	183	246	281	214	149	190	339	321	382	8.29412	8.17222	8.2931	8.00961	8.04187	7.84006	8.04841	7.85321	7.87708	8.04597	8.0334	8.12308	8.00948	8.32137	8.24275	7.87228	8.0349
LAR_RS04085	838860..839577	+	238	WP_003668112.1	LAR_0728	rluB	ribosomal large subunit pseudouridine synthase B	translation	791	758	745	615	519	513	558	508	500	466	413	444	491	449	727	383	476	570	513	316	422	636	566	710	9.23996	9.22787	9.23208	9.23742	9.18194	9.05791	8.97028	8.94376	8.89723	8.74315	8.85065	8.9041	8.91302	8.90644	9.23444	8.93456	8.98454
LAR_RS04095	840647..841673	+	341	WP_003673247.1	LAR_0729		hypothetical protein		605	530	494	343	279	281	586	582	391	874	570	337	555	492	617	317	324	332	289	175	157	390	289	302	8.85395	8.7127	8.64057	8.39693	8.28861	8.19176	9.04078	9.13958	8.54331	9.64888	9.3146	8.50724	9.08944	9.03812	8.99818	8.66231	8.43091
LAR_RS04100	841662..843102	+	479	WP_003668109.1	LAR_0730	recQ	ATP-dependent DNA helicase RecQ	DNA repair	582	520	517	347	265	248	543	490	316	654	440	316	511	464	507	324	357	390	293	183	171	360	299	347	8.79816	8.68529	8.70606	8.41361	8.21458	8.01219	8.93105	8.89182	8.23698	9.23114	8.94182	8.41468	8.97051	8.95375	8.71551	8.69375	8.57045
LAR_RS04105	843186..843759	+	190	WP_003668108.1	LAR_0731		peptidoglycan-binding protein LysM	cell wall	1700	1702	1534	1251	1025	1153	1271	1233	956	1478	1115	1012	1226	1118	1405	854	1075	1002	1034	651	622	1375	1004	1271	10.3425	10.3935	10.2728	10.2606	10.1625	10.2248	10.1563	10.2213	9.83086	10.4061	10.2815	10.091	10.2314	10.2208	10.1838	10.0898	10.1583
LAR_RS04110	843832..844519	+	228	WP_003668107.1	LAR_0732	cmk	cytidylate kinase	nucleotide metabolism	2628	2451	2204	1652	1553	1475	1530	1533	1181	1767	1289	1322	1723	1523	1939	1309	1621	1668	1465	986	907	2187	1795	2200	10.9705	10.9193	10.7953	10.6615	10.7615	10.5798	10.4236	10.5353	10.1355	10.6636	10.4906	10.4762	10.722	10.6664	10.6482	10.7055	10.7504
LAR_RS04115	844591..845842	+	416	WP_003666049.1	LAR_0733	rpsA	30S ribosomal protein S1	translation	159967	147852	141715	138172	126026	150342	131446	122238	112863	114820	93389	95871	87755	86504	126507	119098	138598	163533	134433	97189	120241	184243	158895	153064	16.8975	16.8332	16.8012	17.0467	17.1032	17.2503	16.8474	16.8515	16.7126	16.6846	16.6685	16.6555	16.3917	16.4933	16.6751	17.2122	17.1674
LAR_RS04120	846071..847385	+	437	WP_003666051.1	LAR_0734	engA	ribosome biogenesis GTPase Der / GTP-binding protein EngA	translation	6856	6223	5848	6835	5398	5916	7724	6749	5633	6393	4670	4219	4348	4015	5366	5697	6670	7866	8453	6228	7842	9779	9263	8988	12.3535	12.2631	12.2026	12.7095	12.5583	12.583	12.7586	12.6728	12.3884	12.5181	12.347	12.1497	12.0569	12.0644	12.1162	12.8266	12.7905
LAR_RS04125	847594..847870	+	91	WP_003666054.1	LAR_0735	hupB	transcriptional regulator / DNA-binding protein HU	transcription	82917	87241	83930	81267	76023	93443	80821	79726	81439	75688	67418	68395	62282	57118	79974	74143	85641	106692	97710	83535	96024	145767	123602	104848	15.9494	16.0722	16.0455	16.281	16.374	16.5642	16.1457	16.2349	16.2419	16.0834	16.1984	16.1683	15.897	15.8945	16.0135	16.5284	16.4729
LAR_RS04130	848005..849271	+	421	WP_011953444.1	LAR_0736		\TPR-repeat-containing protein, putative component of menaquinone-cytochrome C reductase\""	cofactor synthesis	2818	3116	2935	2935	2724	3290	6955	7516	8729	9634	8499	8594	5769	6080	7054	3564	4767	7146	8115	7622	9255	9918	8814	8485	11.0712	11.2655	11.2083	11.4902	11.5719	11.7367	12.6073	12.8281	13.0202	13.1097	13.2107	13.1759	12.4648	12.6629	12.5107	12.15	12.306
LAR_RS04135	849396..850608	+	403	WP_003668104.1	LAR_0737	cca	CCA-adding enzyme / tRNA CCA-pyrophosphorylase	translation	711	679	732	603	537	571	467	503	378	559	417	406	492	568	673	409	489	440	429	298	298	725	619	704	9.0864	9.06937	9.20673	9.20903	9.23105	9.21217	8.714	8.92952	8.49466	9.00511	8.86452	8.7753	8.91595	9.24498	9.12328	9.02913	9.02334
LAR_RS04140	850609..852520	+	636	WP_003668103.1	LAR_0738		ABC transporter ATP-binding protein	transport	939	825	802	688	589	539	560	513	432	584	408	465	592	659	840	432	565	641	485	308	382	710	644	852	9.48703	9.34987	9.33827	9.39898	9.36418	9.12911	8.97543	8.95786	8.68681	9.06811	8.83311	8.97063	9.18239	9.45904	9.44255	9.10791	9.23138
LAR_RS04145	852538..853501	+	320	WP_003668102.1	LAR_0739	thyA	thymidylate synthase	cofactor synthesis	739	719	663	507	537	534	518	431	428	409	348	374	553	508	654	348	465	510	428	322	354	501	480	484	9.14202	9.1518	9.06415	8.95932	9.23105	9.11569	8.86319	8.70714	8.67342	8.55539	8.60417	8.65714	9.08424	9.0842	9.08204	8.7966	8.95088
LAR_RS04150	853516..854005	+	162	WP_003666061.1	LAR_0740	folA	diacylglycerol kinase	cofactor synthesis	428	435	436	373	349	311	390	325	356	336	276	311	319	311	425	266	345	375	379	284	350	474	372	377	8.35592	8.42848	8.46087	8.51755	8.61064	8.33763	8.45473	8.30102	8.4084	8.27258	8.27072	8.39174	8.29247	8.37797	8.46165	8.40994	8.52126
LAR_RS04155	853993..854638	-	214	WP_003666062.1	LAR_0741	hlyIII	hemolysin III		1007	1080	1173	922	742	931	1102	1034	1145	966	899	897	870	756	1037	659	915	1142	997	882	1078	1529	1346	1356	9.58776	9.73792	9.8861	9.8208	9.69688	9.91652	9.95065	9.9676	10.0909	9.7931	9.97113	9.91712	9.73701	9.65688	9.74611	9.71626	9.92598
LAR_RS04160	854816..855659	+	280	WP_003668100.1	LAR_0742		hypothetical protein		6876	5485	5836	6641	5660	6095	5263	4706	5107	4406	3379	3918	3888	3304	4556	4397	4686	4582	4329	2986	2984	5533	4379	4544	12.3577	12.081	12.1997	12.668	12.6267	12.626	12.2053	12.1527	12.247	11.9812	11.8803	12.0429	11.8956	11.7833	11.8802	12.453	12.2813
LAR_RS04165	855751..856678	+	308	WP_003668098.1	LAR_0743		lipase		240	193	200	234	161	167	200	194	137	154	120	113	158	153	181	130	138	136	124	80	124	337	291	365	7.52478	7.2613	7.34136	7.84722	7.49878	7.4444	7.49516	7.55972	7.03747	7.15256	7.07515	6.93865	7.28352	7.35906	7.23568	7.38146	7.20521
LAR_RS04170	856680..857283	+	200	WP_003668094.1	LAR_0744		hypothetical protein		297	255	256	248	182	207	220	231	172	217	170	161	194	170	216	173	207	199	164	121	168	347	386	443	7.83071	7.66091	7.69556	7.9307	7.67474	7.75258	7.63193	7.81033	7.36347	7.64437	7.5745	7.44588	7.57793	7.51018	7.48917	7.79156	7.78691
LAR_RS04175	857301..857523	+	73	WP_003668092.1	LAR_0745		hypothetical protein		124	160	127	116	105	108	143	127	99	124	113	114	108	112	127	103	116	123	106	84	112	195	189	208	6.5794	6.99271	6.6913	6.8412	6.88636	6.8201	7.01436	6.95252	6.573	6.84242	6.9891	6.95126	6.73891	6.91224	6.72858	7.04785	6.95652
LAR_RS04180	857543..858416	+	290	WP_003668091.1	LAR_0746	rbgA	ribosome biogenesis GTPase YlqF / 50S ribosomal subunit maturation GTPase	translation	705	668	748	733	526	607	792	750	711	646	581	539	525	483	630	535	563	543	583	400	432	900	735	867	9.0742	9.04585	9.23787	9.49026	9.20124	9.30023	9.47467	9.50488	9.40425	9.21342	9.34214	9.18329	9.00942	9.01153	9.0282	9.41592	9.22627
LAR_RS04185	858408..859179	+	256	WP_003668089.1	LAR_0747	rnhB	ribonuclease HII		605	635	649	617	509	527	734	700	682	613	457	535	511	468	659	442	514	556	558	358	407	607	633	661	8.85395	8.9729	9.03341	9.24209	9.15392	9.09669	9.36511	9.40548	9.34426	9.1379	8.9964	9.17256	8.97051	8.96611	9.09301	9.14087	9.09514
LAR_RS04190	859229..860105	+	291	WP_003668087.1	LAR_0748	smf	DNA processing protein DprA	replication	29	22	27	22	20	14	26	28	24	21	16	13	27	21	33	12	10	22	12	5	8	17	14	22	4.53178	4.19958	4.5083	4.49543	4.54496	3.95585	4.60429	4.8118	4.5752	4.34092	4.23618	3.90666	4.77887	4.54819	4.82253	4.02672	3.53862
LAR_RS04195	860226..862347	+	706	WP_003668086.1	LAR_0749	topA	DNA topoisomerase I	replication	1686	1315	1278	739	699	742	1092	951	1216	1506	1127	1255	1799	1548	1462	659	816	1078	1184	956	1087	2406	2094	2018	10.3305	10.0216	10.0097	9.502	9.61086	9.58954	9.93751	9.84701	10.1776	10.4331	10.2969	10.4012	10.7842	10.6899	10.2412	9.71626	9.76096
LAR_RS04200	862481..863360	+	292	WP_011953445.1	LAR_0750		aldose 1-epimerase	carbon metabolism	1109	1125	1168	1125	1096	1273	699	720	952	848	891	1058	858	878	960	653	754	730	490	383	522	978	795	1028	9.72679	9.79674	9.87994	10.1076	10.2591	10.3675	9.29473	9.44607	9.82482	9.60537	9.95825	10.1551	9.717	9.87247	9.63494	9.70308	9.64709
LAR_RS04205	863401..864031	-	209	WP_003666074.1	LAR_0751	plsY	glycerol-3-phosphate acyltransferase	carbon metabolism	1755	1301	1359	939	890	950	1030	1018	810	1553	1127	1076	1042	1035	1194	779	914	853	750	484	404	1006	714	796	10.3884	10.0062	10.0982	9.84713	9.95898	9.94564	9.85327	9.94513	9.59206	10.4774	10.2969	10.1794	9.997	10.1096	9.94928	9.95734	9.92441
LAR_RS04210	864241..866266	+	674	WP_003668081.1	LAR_0752	parE	DNA topoisomerase IV subunit B	replication	2537	1841	1826	1089	994	996	1349	1205	1071	1521	1063	1133	1621	1390	1635	808	1047	1150	1126	720	990	2880	2444	2838	10.9197	10.5067	10.524	10.0607	10.1183	10.0138	10.2421	10.1882	9.99457	10.4474	10.2127	10.2538	10.634	10.5347	10.4024	10.01	10.1202
LAR_RS04215	866284..868750	+	821	WP_003668080.1	LAR_0753	parC	DNA topoisomerase IV subunit A	replication	2560	2499	2576	1354	1239	1279	1570	1431	1265	1550	1208	1221	1489	1421	1943	868	1223	1455	1340	866	1168	2450	2356	2885	10.9327	10.9473	11.0202	10.3747	10.4359	10.3743	10.4609	10.436	10.2345	10.4747	10.397	10.3616	10.5116	10.5665	10.6512	10.1133	10.3442
LAR_RS04220	868766..869234	+	155	WP_003668077.1	LAR_0754		NTP pyrophosphohydrolase	nucleotide metabolism	560	614	630	362	353	331	447	378	347	345	268	247	313	314	472	198	333	383	323	186	273	420	409	518	8.74269	8.92448	8.99063	8.47449	8.62704	8.42727	8.65101	8.51833	8.37157	8.3106	8.22843	8.06045	8.26516	8.39178	8.61256	7.98547	8.47032
LAR_RS04225	869342..870278	+	311	WP_003668076.1	LAR_0755	ppaC	manganese-dependent inorganic pyrophosphatase	phosphate metabolism	24713	26240	26129	18879	17969	22418	22452	21629	27609	21098	18772	22386	15668	14664	20706	14862	18876	23670	20736	18135	21188	36937	30928	30284	14.2031	14.339	14.362	14.1752	14.2932	14.5048	14.2979	14.3529	14.6813	14.2405	14.3539	14.557	13.9061	13.9329	14.0641	14.2098	14.2912
LAR_RS04230	870310..871279	-	322	WP_003668074.1	LAR_0756		integrase	parasitic element	9551	10342	10158	7026	6693	8284	8851	8574	10516	7858	7107	8696	6155	5798	8195	5835	7714	9438	8076	7186	8517	12923	11679	11038	12.8317	12.9958	12.9991	12.7493	12.8685	13.0687	12.9551	13.0181	13.2889	12.8157	12.9527	13.193	12.5582	12.5944	12.727	12.8611	13.0003
LAR_RS04235	871487..871877	+	129	WP_011953446.1	LAR_0757		\hypothetical protein, possibly involved in Fe-S cluster biogenesis\""	sulfur metabolism	1672	1282	1026	1726	1378	1274	5844	6513	6296	9420	7805	7759	5689	5255	5787	4829	4844	5945	8681	6883	8058	9233	7842	5030	10.3185	9.98502	9.69314	10.7247	10.5892	10.3686	12.3563	12.6215	12.5489	13.0773	13.0879	13.0285	12.4447	12.4526	12.2251	12.5882	12.3291
LAR_RS04240	872029..872305	-	91	WP_003668067.1	-		hypothetical protein		128	123	111	197	181	169	209	260	199	265	222	192	213	199	217	257	308	242	251	188	176	284	221	206	6.62473	6.6167	6.49904	7.60009	7.66683	7.46148	7.55832	7.98024	7.57264	7.93136	7.95775	7.69859	7.71205	7.73626	7.4958	8.36043	8.35806
LAR_RS04245	872353..872533	+	59	WP_003668066.1	LAR_0758		hypothetical protein		201	235	148	167	179	163	186	204	272	268	200	190	179	145	176	190	220	254	229	181	248	445	299	375	7.27046	7.54368	6.91008	7.36307	7.65088	7.40963	7.39106	7.63186	8.02144	7.94754	7.80783	7.68355	7.46247	7.28206	7.19554	7.92621	7.87439
LAR_RS04250	872560..873055	+	164	WP_003668064.1	LAR_0759		phosphinothricin N-acetyltransferase		1980	1699	1622	1239	1225	1280	1466	1489	1722	1563	1220	1576	1336	1214	1390	1110	1478	1850	1769	1442	1947	3953	3116	3112	10.5623	10.391	10.3532	10.2467	10.4195	10.3754	10.362	10.4933	10.6792	10.4867	10.4112	10.7296	10.3553	10.3395	10.1684	10.4678	10.6172
LAR_RS04255	873209..873593	-	127	WP_003668062.1	LAR_0760		alkaline-shock protein	stress response	2273	3120	2844	6654	5455	6788	5381	5001	6685	3137	2763	3883	1809	1766	3055	5948	6312	5441	5520	4153	4063	3408	2935	2970	10.7613	11.2673	11.1629	12.6708	12.5735	12.7814	12.2372	12.2404	12.6354	11.4913	11.59	12.03	10.7922	10.8799	11.3038	12.8888	12.711
LAR_RS04260	873610..873802	-	63	WP_003666092.1	LAR_0761		hypothetical protein		1360	2044	1835	4765	3804	5236	3680	3436	4420	1899	1754	2513	1146	1153	2232	4365	4726	3751	3721	2779	2594	2106	1944	1689	10.0208	10.6575	10.5311	12.1892	12.0535	12.4069	11.6892	11.6991	12.0386	10.7674	10.9347	11.4024	10.1341	10.2652	10.8511	12.4424	12.2936
LAR_RS04265	873816..874362	-	181	WP_003668061.1	LAR_0762		hypothetical protein involved in bile stress resistance	stress response	3442	5262	4650	11557	10547	12338	9131	8128	11236	5292	4850	6417	3057	3183	5915	10711	11364	9512	8410	6262	6344	5016	4559	4439	11.3596	12.0212	11.872	13.4672	13.5245	13.6433	13	12.941	13.3844	12.2455	12.4016	12.7546	11.5488	11.7295	12.2567	13.7373	13.5592
LAR_RS04270	874541..876071	-	509	WP_003668059.1	LAR_0763	gntK	gluconokinase	carbon metabolism	3537	3472	3608	2722	2426	2534	3039	2828	2626	4020	3093	2844	3494	3411	4271	2158	2478	2519	2311	1622	1776	3354	2973	2917	11.3989	11.4215	11.5061	11.3816	11.4048	11.3601	11.4132	11.4182	11.2876	11.849	11.7527	11.5808	11.7415	11.8292	11.787	11.4264	11.3624
LAR_RS04275	876121..877141	-	339	WP_003668057.1	LAR_0764	kdgR	LacI-family transcriptional repressor of transport and catabolism of 2-keto-3-deoxygluconate	transcription factor	811	977	954	713	654	760	552	494	389	529	430	389	474	436	608	464	579	497	412	336	315	901	746	688	9.27593	9.59349	9.58831	9.4504	9.51499	9.62407	8.95472	8.90353	8.53593	8.92569	8.90872	8.71373	8.86229	8.86414	8.97702	9.21083	9.26664
LAR_RS04280	877220..878357	-	378	WP_003668056.1	LAR_0765		\gluconate:H+ symporter, GntP family \""	transport	54	72	54	40	31	35	72	59	50	48	37	38	42	37	48	51	44	40	37	27	37	107	79	127	5.39952	5.85449	5.47625	5.32886	5.15513	5.22089	6.03537	5.85984	5.60228	5.49295	5.40151	5.38943	5.39741	5.33841	5.34708	6.04485	5.57685
LAR_RS04285	878462..879728	-	421	WP_003668055.1	LAR_0766		phage integrase	parasitic element (_Lreu1)	528	537	550	406	317	393	473	399	450	348	317	277	338	296	418	252	348	368	389	303	396	1361	1242	1558	8.65801	8.73159	8.79512	8.63954	8.47227	8.67431	8.73237	8.59612	8.74556	8.32305	8.46993	8.22524	8.37568	8.30687	8.43776	8.33217	8.53371
LAR_RS04290	880030..880195	+	54	WP_003668054.1	-		hypothetical protein	parasitic element (_Lreu1)	496	598	542	343	320	406	323	270	315	280	234	218	274	307	350	250	398	398	300	210	300	783	685	701	8.56804	8.88646	8.77403	8.39693	8.48582	8.72115	8.18364	8.03447	8.23243	8.01048	8.0334	7.88098	8.07384	8.35935	8.18242	8.32071	8.72691
LAR_RS04295	880195..881053	-	285	WP_003668052.1	LAR_0767		hypothetical protein	parasitic element (_Lreu1)	3015	3464	2970	1943	1870	2314	1899	1792	2053	1444	1442	1374	1658	1396	2032	1409	1826	2070	1492	1232	1711	4171	3684	4409	11.1686	11.4182	11.2254	10.8954	11.0294	11.2292	10.7352	10.7603	10.9327	10.3725	10.6523	10.5318	10.6666	10.5409	10.7158	10.8117	10.9221
LAR_RS04300	881073..881595	-	173	WP_011953447.1	LAR_0768		hypothetical protein	parasitic element (_Lreu1)	1515	1677	1594	1126	1034	1183	1066	903	1025	766	685	674	862	809	1019	701	882	968	768	571	861	2617	2303	2901	10.1764	10.3722	10.3281	10.1089	10.1751	10.2618	9.90278	9.77238	9.9313	9.45885	9.57937	9.50526	9.7237	9.75452	9.72088	9.80529	9.87305
LAR_RS04305	881608..882013	-	134	WP_003668049.1	LAR_0769		hypothetical protein	parasitic element (_Lreu1)	1563	1472	1300	979	855	985	831	696	807	645	590	580	749	689	871	603	765	928	646	533	714	2403	2080	2671	10.2213	10.1842	10.0343	9.90725	9.90116	9.99778	9.54392	9.39723	9.58672	9.21118	9.36428	9.28888	9.52124	9.52318	9.49476	9.5883	9.66796
LAR_RS04310	882066..882471	-	134	WP_003668048.1	LAR_0770		hypothetical protein	parasitic element (_Lreu1)	600	583	496	312	349	362	351	261	312	329	245	249	332	309	314	264	382	392	415	292	394	1371	1077	973	8.842	8.84989	8.64639	8.26069	8.61064	8.55607	8.30318	7.98575	8.21867	8.24231	8.09943	8.07204	8.34992	8.36869	8.02639	8.39908	8.66785
LAR_RS04315	882487..882862	-	124	WP_003668047.1	-		transcriptional regulator	parasitic element (_Lreu1)	429	417	410	262	224	286	203	213	190	242	206	190	205	180	230	200	244	239	244	244	292	1032	834	848	8.35927	8.36769	8.37242	8.00961	7.97297	8.21712	7.51652	7.69384	7.50623	7.80094	7.85028	7.68355	7.65709	7.5922	7.57928	7.99991	8.02317
LAR_RS04320	882983..883199	+	71	WP_003668046.1	LAR_0771		transcriptional regulator / phage repressor	parasitic element (_Lreu1)	72	56	70	31	30	45	58	62	54	78	49	68	64	38	62	32	31	36	40	35	49	93	76	80	5.80598	5.49903	5.84322	4.97151	5.10917	5.57483	5.72873	5.93019	5.71111	6.18102	5.79839	6.2137	5.99328	5.37595	5.70829	5.38535	5.08423
LAR_RS04325	883217..883991	+	257	WP_003668044.1	LAR_0772		\phage antirepressor, highly upregulated in stationary phase\""	parasitic element (_Lreu1)	167	222	202	79	62	101	155	146	179	147	159	168	154	141	172	66	70	105	96	86	156	231	223	236	7.00502	7.46203	7.35563	6.29288	6.13474	6.72431	7.12974	7.15215	7.42067	7.08592	7.47851	7.50694	7.24677	7.24197	7.1626	6.41185	6.23543
LAR_RS04330	884266..884470	+	67	WP_003668042.1	LAR_0773		hypothetical protein	parasitic element (_Lreu1)	43	43	40	16	11	17	38	29	41	40	36	30	31	30	23	16	10	20	16	11	36	47	47	59	5.07961	5.12755	5.05459	4.05979	3.73216	4.21945	5.13292	4.86065	5.32248	5.23631	5.36293	5.05754	4.97138	5.04415	4.3237	4.41946	3.53862
LAR_RS04335	884466..884715	+	82	WP_003668040.1	-		transcriptional regulator	parasitic element (_Lreu1)	60	34	46	24	22	14	52	39	41	41	38	43	35	39	39	11	24	21	15	21	59	71	87	82	5.5481	4.79963	5.25055	4.61563	4.67683	3.95585	5.57432	5.27529	5.32248	5.271	5.43909	5.56376	5.1412	5.41253	5.05568	3.90921	4.72735
LAR_RS04340	884692..884896	+	67	WP_003668039.1	-		hypothetical protein	parasitic element (_Lreu1)	14	21	8	12	3	5	8	13	8	11	15	13	9	9	7	4	4	6	8	3	13	23	26	31	3.54647	4.1362	2.89662	3.6733	2.12153	2.62875	3.03148	3.76297	3.10647	3.47134	4.14816	3.90666	3.29536	3.40576	2.76343	2.60874	2.39184
LAR_RS04345	885086..885359	+	90	WP_003668037.1	-		transcriptional regulator	parasitic element (_Lreu1)	42	53	45	20	18	20	39	31	33	22	25	23	30	22	31	10	13	31	27	29	46	71	74	78	5.04668	5.4214	5.21968	4.36431	4.39981	4.44226	5.16934	4.95366	5.01803	4.40479	4.85221	4.68734	4.92561	4.6125	4.73562	3.78128	3.88819
LAR_RS04350	885351..886281	+	309	WP_003668036.1	LAR_0775	recT1	DNA recombination protein RecT	parasitic element (_Lreu1)	112	125	130	48	46	41	98	92	100	86	82	88	79	66	114	31	51	56	58	66	92	166	198	224	6.43417	6.63974	6.72466	5.5859	5.71123	5.44348	6.47431	6.49182	6.58735	6.32003	6.53076	6.58124	6.29275	6.1576	6.57434	5.34065	5.78569
LAR_RS04355	886264..887089	+	274	WP_003668035.1	LAR_0776		\putative exodeoxyribonuclease 8, PDDEXK-like domain\""	parasitic element (_Lreu1)	101	83	88	28	39	36	72	60	69	66	59	75	55	55	74	25	28	40	34	34	62	125	130	148	6.28685	6.05629	6.16822	4.82959	5.47801	5.26045	6.03537	5.88368	6.05874	5.94362	6.06192	6.35324	5.77834	5.8986	5.95906	5.03883	4.94194
LAR_RS04360	887066..887951	+	294	WP_003668034.1	LAR_0777		primosomal replication protein N	parasitic element (_Lreu1)	50	56	44	17	14	20	42	40	39	37	35	25	41	38	44	15	13	19	16	20	28	50	58	77	5.29122	5.49903	5.18814	4.14216	4.05663	4.44226	5.27339	5.31088	5.25217	5.12694	5.32329	4.80314	5.36348	5.37595	5.22477	4.33083	3.88819
LAR_RS04365	887943..888273	+	109	WP_003666901.1	-		hypothetical protein	parasitic element (_Lreu1)	15	19	16	8	5	4	13	9	11	9	13	8	11	13	10	5	9	5	5	6	7	19	21	26	3.63775	4.00042	3.79635	3.1438	2.71938	2.36399	3.66241	3.27893	3.51948	3.21046	3.95418	3.26512	3.5579	3.89377	3.21281	2.88257	3.40034
LAR_RS04370	888269..888641	+	123	WP_003666903.1	-		hypothetical protein	parasitic element (_Lreu1)	29	25	32	7	8	15	29	17	25	23	17	25	19	22	30	11	10	12	14	9	18	35	37	43	4.53178	4.37455	4.74347	2.97429	3.31288	4.04917	4.75568	4.12477	4.63167	4.46596	4.31913	4.80314	4.29387	4.6125	4.69012	3.90921	3.53862
LAR_RS04375	888716..888995	+	92	WP_003666905.1	LAR_0778		hypothetical protein	parasitic element (_Lreu1)	28	19	28	13	12	11	18	15	17	16	14	23	17	15	19	7	7	14	8	8	12	22	26	33	4.48338	4.00042	4.5585	3.78006	3.84862	3.63306	4.0999	3.95518	4.10241	3.97068	4.05443	4.68734	4.14203	4.08722	4.06315	3.31099	3.07629
LAR_RS04380	888991..889180	+	62	WP_011953449.1	-		hypothetical protein	parasitic element (_Lreu1)	23	15	21	4	6	8	13	7	13	15	11	13	11	12	13	4	4	8	5	5	9	14	16	22	4.21354	3.68322	4.16373	2.29844	2.94544	3.21659	3.66241	2.95821	3.741	3.88369	3.72999	3.90666	3.5579	3.78636	3.55496	2.60874	2.39184
LAR_RS04385	889375..889570	+	64	WP_003666908.1	-		hypothetical protein	parasitic element (_Lreu1)	17	19	23	8	7	9	16	8	11	13	14	10	11	10	14	5	7	9	5	5	11	18	17	19	3.80463	4.00042	4.28796	3.1438	3.14083	3.36916	3.94045	3.12746	3.51948	3.6922	4.05443	3.55672	3.5579	3.54409	3.65308	2.88257	3.07629
LAR_RS04390	889569..889830	+	86	WP_003666909.1	-		hypothetical protein	parasitic element (_Lreu1)	24	23	33	10	10	13	22	20	22	22	17	22	23	20	17	12	12	18	12	11	12	27	25	35	4.27169	4.26029	4.78623	3.43271	3.60547	3.85607	4.37402	4.34678	4.45516	4.40479	4.31913	4.62575	4.55665	4.48088	3.91281	4.02672	3.78081
LAR_RS04395	889829..890171	+	113	WP_003666911.1	LAR_0779		hypothetical protein	parasitic element (_Lreu1)	35	39	44	15	13	16	25	30	28	30	28	23	25	22	28	11	16	22	13	11	24	36	32	41	4.79235	4.99091	5.18814	3.97244	3.95637	4.13682	4.55007	4.90791	4.78892	4.83397	5.01034	4.68734	4.67204	4.6125	4.59457	3.90921	4.16937
LAR_RS04400	890170..890359	+	62	WP_003666912.1	LAR_0780		hypothetical protein	parasitic element (_Lreu1)	14	23	15	8	4	6	12	15	16	11	11	11	14	8	15	5	8	9	6	8	7	16	15	19	3.54647	4.26029	3.71015	3.1438	2.45121	2.85238	3.5564	3.95518	4.02019	3.47134	3.72999	3.68303	3.87933	3.25275	3.74495	2.88257	3.2474
LAR_RS04405	890366..890627	+	86	WP_003666913.1	-		hypothetical protein	parasitic element (_Lreu1)	27	30	29	10	10	15	31	20	24	17	23	18	19	17	22	10	10	14	12	10	16	28	27	28	4.4333	4.62595	4.60701	3.43271	3.60547	4.04917	4.84845	4.34678	4.5752	4.05272	4.73625	4.34917	4.29387	4.25777	4.26284	3.78128	3.53862
LAR_RS04410	890626..890938	+	103	WP_003666914.1	LAR_0781		hypothetical protein	parasitic element (_Lreu1)	23	39	30	14	10	14	20	25	24	20	17	23	23	20	24	11	11	16	10	8	14	28	18	30	4.21354	4.99091	4.65395	3.87945	3.60547	3.95585	4.24346	4.65445	4.5752	4.27408	4.31913	4.68734	4.55665	4.48088	4.3821	3.90921	3.66479
LAR_RS04415	891225..891648	+	140	WP_003666916.1	-		hypothetical protein	parasitic element (_Lreu1)	75	87	64	35	37	36	66	58	66	67	47	51	49	54	59	21	30	39	25	27	34	76	59	75	5.86385	6.1232	5.71629	5.14133	5.40381	5.26045	5.91184	5.83561	5.9956	5.96497	5.73937	5.80513	5.6149	5.87258	5.63814	4.79563	5.03835
LAR_RS04420	891714..891945	+	76	WP_003666917.1	-		hypothetical protein	parasitic element (_Lreu1)	129	73	125	68	60	61	88	92	75	101	87	72	73	44	116	44	40	50	45	70	91	92	80	154	6.63585	5.87405	6.66862	6.07954	6.08812	6.00576	6.32087	6.49182	6.17731	6.54929	6.61525	6.29508	6.18031	5.58271	6.59917	5.83533	5.44237
LAR_RS04425	892595..892802	+	68	WP_003668032.1	-		hypothetical protein	parasitic element (_Lreu1)	32	30	28	11	10	18	39	23	35	40	29	36	32	22	29	17	17	21	19	17	16	26	19	21	4.66794	4.62595	4.5585	3.55802	3.60547	4.29761	5.16934	4.53913	5.10038	5.23631	5.05943	5.31334	5.01575	4.6125	4.64313	4.50295	4.25211
LAR_RS04430	892859..893558	+	232	WP_003668031.1	LAR_0782		phosphoadenosine phosphosulfate reductase	parasitic element (_Lreu1)	125	130	176	75	66	74	148	125	163	116	122	124	96	101	149	54	70	77	69	70	87	106	99	101	6.59087	6.69576	7.15815	6.2189	6.2237	6.28052	7.06356	6.92981	7.28641	6.74707	7.09882	7.07163	6.57067	6.7644	6.95706	6.1261	6.23543
LAR_RS04435	893557..893983	+	141	WP_003668030.1	LAR_0783		hypothetical protein	parasitic element (_Lreu1)	82	85	121	47	39	51	102	93	102	59	90	76	73	65	114	40	52	57	46	51	56	50	68	73	5.99046	6.09014	6.62217	5.55616	5.47801	5.75184	6.53139	6.50725	6.61563	5.78465	6.66367	6.37212	6.18031	6.13588	6.57434	5.70035	5.8132
LAR_RS04440	893996..894776	+	259	WP_003668029.1	LAR_0784		nuclease	parasitic element (_Lreu1)	143	177	197	78	84	106	181	157	195	151	156	181	117	123	187	58	79	110	102	98	101	142	116	150	6.78307	7.1373	7.3197	6.27474	6.56748	6.79338	7.35199	7.25623	7.5435	7.12437	7.45119	7.61389	6.85334	7.04632	7.28242	6.22777	6.40775
LAR_RS04445	894792..895296	+	167	WP_003668028.1	LAR_0785		hypothetical protein	parasitic element (_Lreu1)	88	105	102	62	54	70	107	105	123	89	94	131	90	109	107	71	66	89	82	62	100	89	101	111	6.09079	6.39095	6.37846	5.94833	5.93847	6.20141	6.5997	6.68052	6.8832	6.36889	6.7258	7.15028	6.47857	6.8734	6.48391	6.51601	6.1517
LAR_RS04450	895270..896566	+	431	WP_003668027.1	LAR_0786		phage terminase	parasitic element (_Lreu1)	258	297	328	140	159	157	303	271	347	286	283	341	278	231	349	102	175	224	181	156	203	242	224	292	7.62857	7.87987	8.05158	7.11034	7.48085	7.35585	8.09175	8.03978	8.37157	8.04095	8.30674	8.52422	8.09468	7.95045	8.1783	7.03389	7.54582
LAR_RS04455	896565..898227	+	553	WP_003668026.1	LAR_0787		phage portal protein	parasitic element (_Lreu1)	430	393	496	203	188	266	459	388	464	394	336	410	265	302	438	166	209	240	233	229	278	311	295	320	8.36262	8.28244	8.64639	7.64315	7.72131	8.11289	8.68913	8.55589	8.78966	8.50163	8.55368	8.78941	8.02584	8.33573	8.50499	7.73225	7.80072
LAR_RS04460	898226..899177	+	316	WP_003668025.1	LAR_0788		phage head protein	parasitic element (_Lreu1)	218	239	230	120	121	143	272	194	277	203	202	216	180	189	239	102	128	149	148	115	167	202	176	166	7.38687	7.5679	7.54184	6.88969	7.08936	7.22196	7.93665	7.55972	8.04762	7.54865	7.82212	7.86774	7.47046	7.66224	7.63438	7.03389	7.09744
LAR_RS04465	899187..899433	+	81	WP_003668024.1	-		hypothetical protein	parasitic element (_Lreu1)	58	103	89	42	37	52	98	78	104	75	65	74	65	52	69	32	47	44	47	50	51	68	61	83	5.50025	6.36354	6.18429	5.39754	5.40381	5.77934	6.47431	6.25654	6.64336	6.12523	6.19965	6.33411	6.01529	5.81908	5.85981	5.38535	5.67008
LAR_RS04470	899562..900216	+	217	WP_003668023.1	LAR_0789		hypothetical protein	parasitic element (_Lreu1)	453	530	568	273	279	343	508	532	550	547	519	491	376	382	543	216	274	341	312	294	354	452	415	440	8.43757	8.7127	8.84148	8.06872	8.28861	8.47851	8.83513	9.01023	9.03445	8.97386	9.1796	9.04897	8.52895	8.67382	8.81425	8.11053	8.18985
LAR_RS04475	900230..901307	+	358	WP_003668021.1	LAR_0790		phage coat protein	parasitic element (_Lreu1)	665	810	818	414	383	480	802	760	815	727	684	735	513	553	788	280	356	461	453	389	445	576	554	562	8.99009	9.32344	9.36673	8.66762	8.74443	8.96218	9.49274	9.52396	9.60093	9.38357	9.57726	9.63009	8.97613	9.20643	9.35049	8.48373	8.56642
LAR_RS04480	901319..901685	+	121	WP_003668019.1	LAR_0791		phage protein	parasitic element (_Lreu1)	162	203	242	102	120	137	226	197	255	200	201	191	104	128	221	97	86	119	115	126	119	166	149	123	6.96151	7.33372	7.61483	6.65737	7.07748	7.16054	7.67056	7.58174	7.9287	7.52729	7.81499	7.69109	6.68498	7.10338	7.522	6.96194	6.52885
LAR_RS04485	901684..901999	+	104	WP_003668018.1	LAR_0792		hypothetical protein	parasitic element (_Lreu1)	165	167	202	99	96	101	196	170	198	160	164	155	137	123	218	81	78	124	99	98	107	153	140	156	6.98777	7.05401	7.35563	6.61473	6.75822	6.72431	7.46617	7.37028	7.56541	7.20732	7.52294	7.39141	7.07919	7.04632	7.50239	6.70416	6.38958
LAR_RS04490	901988..902549	+	186	WP_003668016.1	LAR_0793		phage protein 43	parasitic element (_Lreu1)	400	418	535	215	248	278	524	430	487	467	439	478	316	290	522	195	217	277	255	257	276	371	311	348	8.25861	8.37113	8.75532	7.72561	8.11926	8.17633	8.87977	8.7038	8.8593	8.74624	8.93854	9.01033	8.27888	8.27742	8.75747	7.96353	7.85467
LAR_RS04495	902557..902968	+	136	WP_003668015.1	-		hypothetical protein	parasitic element (_Lreu1)	174	196	198	79	93	111	231	198	201	208	193	198	114	129	202	70	116	126	111	97	124	156	163	165	7.06381	7.28341	7.32695	6.29288	6.71284	6.85929	7.70198	7.58901	7.58699	7.58357	7.75666	7.74277	6.8162	7.11453	7.39305	6.49577	6.95652
LAR_RS04500	902970..903618	+	215	WP_003668014.1	LAR_0794		phage protein	parasitic element (_Lreu1)	321	359	388	215	183	241	425	355	376	377	334	353	227	262	356	153	205	236	202	201	232	314	292	274	7.94234	8.15233	8.2931	7.72561	7.68261	7.97104	8.57838	8.42801	8.48703	8.43818	8.54509	8.57398	7.80347	8.13143	8.20685	7.61517	7.77296
LAR_RS04505	903637..904183	+	181	WP_003668013.1	LAR_0795		phage protein	parasitic element (_Lreu1)	268	311	361	213	192	224	381	338	368	331	308	312	217	211	355	128	180	225	226	173	197	299	272	285	7.68316	7.94604	8.18939	7.71219	7.75154	7.86594	8.42114	8.35743	8.45609	8.25102	8.4285	8.39635	7.73877	7.82035	8.20281	7.35922	7.58625
LAR_RS04510	904275..904455	+	59	WP_003668011.1	LAR_0796		hypothetical protein	parasitic element (_Lreu1)	71	70	79	41	45	40	82	66	80	71	55	69	32	59	92	29	35	49	54	40	42	73	44	45	5.78617	5.81456	6.01485	5.36361	5.68013	5.40869	6.22031	6.01896	6.26917	6.04732	5.96221	6.23448	5.01575	5.99824	6.26863	5.24689	5.25445
LAR_RS04515	904458..908109	+	1216	WP_003668009.1	LAR_0797		phage protein	parasitic element (_Lreu1)	828	1003	1223	645	579	747	1106	977	1042	931	932	992	690	811	1212	450	541	661	535	568	707	872	762	780	9.30581	9.63134	9.94626	9.30602	9.33951	9.59922	9.95587	9.88588	9.95501	9.73992	10.0231	10.0622	9.40303	9.75808	9.97084	9.1667	9.16886
LAR_RS04520	908105..908993	+	295	WP_003668007.1	LAR_0798		phage tail protein	parasitic element (_Lreu1)	229	264	260	153	138	185	289	236	280	267	220	236	193	175	305	116	141	159	158	160	172	252	225	212	7.45747	7.71071	7.71782	7.23756	7.27772	7.59127	8.02376	7.84109	8.0631	7.94217	7.94475	7.99497	7.57052	7.55177	7.9846	7.21811	7.23602
LAR_RS04525	908989..911221	+	743	WP_003668005.1	LAR_0799		peptidase M23 / phage tail protein	parasitic element (_Lreu1)	476	593	660	345	331	405	633	593	654	555	535	555	433	487	658	236	328	373	359	330	402	510	465	484	8.50882	8.87438	9.05762	8.40529	8.53445	8.7176	9.15188	9.16654	9.28388	8.99477	9.22333	9.22542	8.73207	9.02341	9.09082	8.23784	8.44856
LAR_RS04530	911204..914786	+	1193	WP_003668004.1	LAR_0800		hypothetical secreted protein	parasitic element (_Lreu1)	653	798	939	480	458	527	806	733	831	694	684	745	583	587	832	335	423	535	471	437	525	679	594	657	8.96387	9.30194	9.56547	8.88054	9.00189	9.09669	9.49991	9.47185	9.62894	9.31665	9.57726	9.64956	9.16032	9.29237	9.42876	8.7418	8.81459
LAR_RS04535	914778..915051	+	90	WP_003668002.1	LAR_0801		hypothetical protein	parasitic element (_Lreu1)	34	47	54	29	27	31	57	42	51	51	39	45	34	34	50	31	36	28	32	21	29	44	41	28	4.75206	5.25235	5.47625	4.87846	4.96181	5.05078	5.70411	5.37954	5.63026	5.57853	5.47571	5.62799	5.10058	5.21957	5.40455	5.34065	5.29404
LAR_RS04540	915093..915366	+	90	WP_003668000.1	LAR_0802		hypothetical protein	parasitic element (_Lreu1)	36	39	49	20	22	37	58	44	52	57	49	47	35	43	48	18	31	29	33	29	24	40	36	35	4.83154	4.99091	5.33938	4.36431	4.67683	5.29896	5.72873	5.44508	5.65772	5.73581	5.79839	5.68948	5.1412	5.55024	5.34708	4.58187	5.08423
LAR_RS04545	915378..916524	+	381	WP_003667998.1	LAR_0803		\lipase / predicted hydrolase,nearly identical to LAR_1048\""	parasitic element (_Lreu1)	147	208	226	108	106	121	221	202	202	214	221	223	140	177	261	83	105	124	104	97	112	158	125	139	6.82251	7.36861	7.51666	6.73904	6.89992	6.98271	7.63844	7.61772	7.59411	7.62439	7.95126	7.91356	7.11021	7.56808	7.7608	6.73902	6.814
LAR_RS04550	916520..917636	+	371	WP_003666944.1	LAR_0804		DUF2479 domain-containing protein	parasitic element (_Lreu1)	157	193	201	91	84	118	200	164	196	176	177	171	146	160	220	82	101	110	82	74	106	153	144	129	6.91665	7.2613	7.34852	6.49447	6.56748	6.94678	7.49516	7.31876	7.55084	7.34393	7.63241	7.53233	7.17032	7.42321	7.5155	6.7217	6.75847
LAR_RS04555	917647..918052	+	134	WP_003667996.1	LAR_0805		hypothetical protein	parasitic element (_Lreu1)	74	70	98	51	46	56	80	86	83	61	69	74	59	70	79	33	31	34	41	38	48	57	59	64	5.84481	5.81456	6.32145	5.67159	5.71123	5.88438	6.18517	6.39565	6.3216	5.83188	6.28467	6.33411	5.87784	6.24133	6.05192	5.42869	5.08423
LAR_RS04560	918202..918754	+	183	WP_003667993.1	LAR_0807		hypothetical protein	parasitic element (_Lreu1)	173	194	167	146	105	147	173	149	151	159	153	150	145	137	165	114	119	103	99	77	76	119	105	109	7.05555	7.26871	7.08297	7.17046	6.88636	7.2615	7.28718	7.18129	7.17682	7.19833	7.42334	7.34439	7.16048	7.20073	7.10308	7.19319	6.99306
LAR_RS04565	918792..919962	+	389	WP_011953454.1	LAR_0808		hypothetical protein	parasitic element (_Lreu1)	213	246	261	148	116	184	252	224	249	209	214	224	162	184	263	92	114	170	128	147	139	200	185	166	7.3536	7.60933	7.72333	7.18995	7.02894	7.58349	7.82693	7.76614	7.89449	7.59046	7.90502	7.91999	7.31936	7.62375	7.77177	6.88622	6.93163
LAR_RS04570	919976..920426	+	149	WP_003667988.1	-		holin	parasitic element (_Lreu1)	75	102	118	51	49	65	125	104	96	97	104	89	67	92	111	34	56	66	52	54	56	83	86	58	5.86385	6.34964	6.58632	5.67159	5.80069	6.096	6.82187	6.66685	6.52908	6.49163	6.87034	6.59737	6.05835	6.63105	6.53627	5.47078	5.91828
LAR_RS04575	920415..921615	+	399	WP_011953455.1	LAR_0809	cwlA	N-acetylmuramoyl-L-alanine amidase / pantothenate metabolism flavoprotein	cofactor synthesis	295	292	375	160	159	210	349	314	305	313	332	268	219	236	354	126	176	165	148	161	203	252	216	213	7.821	7.85548	8.2441	7.30168	7.48085	7.77325	8.29497	8.25151	8.18604	8.17063	8.53645	8.17774	7.75194	7.98122	8.19875	7.33664	7.554
LAR_RS04580	921866..923396	-	509	WP_003667982.1	LAR_0810	gntK	gluconokinase	carbon metabolism	119	131	155	96	98	95	91	105	147	124	90	187	192	213	323	57	61	62	48	40	67	95	132	146	6.52066	6.70671	6.97621	6.5708	6.78769	6.63682	6.36864	6.68052	7.13836	6.84242	6.66367	7.66071	7.56306	7.8339	8.06701	6.20302	6.03971
LAR_RS04585	923623..924157	+	177	WP_003667981.1	LAR_0811		GNAT family acetyltransferase		622	637	740	760	675	639	448	376	468	452	381	487	464	396	525	349	406	423	312	209	239	431	364	412	8.89384	8.97743	9.22238	9.54237	9.56052	9.37424	8.65422	8.51069	8.80201	8.69925	8.73456	9.03719	8.8316	8.72562	8.76572	8.80073	8.75555
LAR_RS04590	924203..924470	-	88	WP_003667979.1	-		hypothetical protein		645	738	622	644	712	715	627	621	689	666	597	553	461	404	573	577	662	676	670	570	496	846	639	431	8.94612	9.18936	8.97223	9.30378	9.63741	9.53613	9.13817	9.23299	9.35897	9.25733	9.38127	9.22022	8.82226	8.75441	8.89166	9.5248	9.45961
LAR_RS04595	924664..924874	-	69	WP_003666103.1	LAR_0812		hypothetical protein		440	528	555	439	390	364	498	596	528	765	825	624	892	702	1277	281	274	382	258	263	387	541	508	582	8.39569	8.70726	8.80815	8.75201	8.7705	8.564	8.80651	9.17381	8.97568	9.45696	9.84734	9.39421	9.773	9.55011	10.0461	8.48886	8.18985
LAR_RS04600	925643..927581	+	645	WP_003667973.1	LAR_0813		amidase / cell wall anchor	cell wall	1463	1609	1465	1169	1107	1129	801	870	899	1109	942	928	1130	1054	1124	633	754	618	464	281	324	876	739	849	10.126	10.3125	10.2065	10.1629	10.2735	10.1945	9.49095	9.71873	9.74228	9.99205	10.0385	9.96609	10.1139	10.1358	9.86221	9.65826	9.64709
LAR_RS04605	927662..927938	+	91	WP_003666104.1	LAR_0814		hypothetical protein		7016	6391	6873	6324	6113	6483	5676	5934	7444	6098	5896	6189	5218	4602	7045	4960	5634	7338	6965	7100	8837	16350	14446	13674	12.3867	12.3015	12.4356	12.5974	12.7377	12.7151	12.3142	12.4872	12.7905	12.45	12.6833	12.7024	12.32	12.2612	12.5089	12.6268	12.5471
LAR_RS04610	927998..928490	-	163	WP_003667972.1	LAR_0815		hypothetical protein		1668	1445	1490	1181	1185	1180	1567	1644	1852	2403	1991	2295	1895	1777	1717	1174	1601	1879	2091	1586	1813	2595	2011	1617	10.3151	10.1575	10.2309	10.1776	10.3716	10.2581	10.4581	10.636	10.7841	11.1069	11.1174	11.2715	10.8592	10.8888	10.4729	10.5486	10.7325
LAR_RS04615	928799..930332	+	510	WP_003667970.1	LAR_0816	hsdM	N-6 DNA methylase / type I restriction system DNA methylase		966	825	825	506	443	519	615	542	500	580	392	482	616	609	716	416	532	544	422	295	351	816	629	721	9.52787	9.34987	9.379	8.95648	8.95394	9.07466	9.11034	9.03704	8.89723	9.05821	8.77552	9.02233	9.23962	9.34537	9.21248	9.05357	9.1447
LAR_RS04620	930321..930909	+	195	WP_003667969.1	-		type I restriction modification protein		280	207	238	158	143	129	172	142	133	155	119	142	188	158	172	113	167	151	143	104	112	230	198	209	7.74606	7.3617	7.5909	7.28365	7.32874	7.07436	7.27887	7.11235	6.99505	7.16183	7.06317	7.26582	7.53285	7.40517	7.1626	7.18057	7.47869
LAR_RS04625	930829..931465	-	211	WP_003667967.1	-		type I restriction modification protein		198	190	185	125	92	109	148	123	97	138	87	103	136	153	144	98	157	134	130	94	112	202	170	161	7.24891	7.23885	7.22961	6.9481	6.6974	6.83328	7.06356	6.90673	6.54387	6.99547	6.61525	6.80612	7.0687	7.35906	6.90822	6.97662	7.39012
LAR_RS04630	931507..932482	+	324	WP_003667963.1	LAR_0817		integrase		407	393	342	238	205	235	298	268	248	250	200	180	290	232	354	179	218	273	228	145	188	275	264	298	8.28356	8.28244	8.11166	7.87157	7.84563	7.93481	8.06784	8.02379	7.88871	7.84765	7.80783	7.60594	8.15543	7.95665	8.19875	7.84053	7.86127
LAR_RS04635	932486..933614	+	375	WP_003667961.1	LAR_0818	hsdS	restriction endonuclease		510	516	505	335	319	329	386	328	352	313	244	261	324	260	422	226	331	356	365	234	286	408	315	378	8.60809	8.67417	8.67226	8.36299	8.48132	8.41856	8.4399	8.31423	8.39215	8.17063	8.09355	8.1397	8.31484	8.12042	8.45146	8.17559	8.46166
LAR_RS04640	933667..936793	+	1041	WP_003667959.1	LAR_0819	hsdR	type I restriction-modification system restriction subunit		2634	2609	2320	1925	1544	1720	2295	1928	2093	1738	1386	1625	1863	1653	2092	1423	1749	2141	1826	1414	1766	1954	1713	1749	10.9738	11.0094	10.8693	10.882	10.7532	10.8014	11.0083	10.8658	10.9605	10.6397	10.5952	10.7737	10.8347	10.7845	10.7577	10.8259	10.86
LAR_RS04645	936849..937089	-	79	WP_003667958.1	LAR_0820		\addiction module antidote protein, HigA family\""		250	260	240	235	147	198	221	218	232	186	149	166	201	166	236	135	174	203	218	113	182	222	208	179	7.58336	7.68879	7.60292	7.85335	7.3683	7.68876	7.63844	7.72715	7.79291	7.42318	7.38534	7.48975	7.62881	7.47602	7.61624	7.43558	7.5376
LAR_RS04650	937444..939712	+	755	WP_003667956.1	LAR_0821		hypothetical protein		3884	3687	3582	2696	2560	2576	2936	2788	2830	2995	2428	2595	2470	2272	2719	2193	2562	2651	2797	2033	2139	3730	2900	2902	11.5339	11.5081	11.4956	11.3677	11.4823	11.3838	11.3635	11.3977	11.3955	11.4245	11.4036	11.4487	11.2413	11.2432	11.1357	11.4496	11.4105
LAR_RS04655	940163..941108	+	314	WP_003667955.1	LAR_0823	rihA	pyrimidine-specific ribonucleoside hydrolase RihA	nucleotide metabolism	858	846	868	1430	1302	1215	1126	1067	1605	798	669	1058	748	695	996	1087	1077	1083	831	526	574	537	511	757	9.35707	9.38608	9.4522	10.4534	10.5074	10.3003	9.9817	10.0129	10.5777	9.51781	9.54531	10.1551	9.51931	9.53567	9.68798	10.4376	10.1609
LAR_RS04660	941444..942512	+	355	WP_003667954.1	LAR_0824	ribD	bifunctional diaminohydroxyphosphoribosylaminopyrimidine deaminase/5-amino-6-(5-phosphoribosylamino)uracil reductase	cofactor synthesis	291	236	191	254	191	159	464	314	202	149	95	89	102	90	157	220	235	236	174	66	78	51	45	40	7.8014	7.54977	7.27536	7.96505	7.74404	7.374	8.70472	8.25151	7.59411	7.10528	6.74093	6.59737	6.65724	6.59966	7.03192	8.1369	7.96916
LAR_RS04665	942504..943107	+	200	WP_003667952.1	LAR_0825	ribE	riboflavin synthase subunit alpha	cofactor synthesis	298	227	200	213	166	131	382	270	233	164	97	67	90	64	96	183	211	203	181	96	79	37	38	39	7.83554	7.49399	7.34136	7.71219	7.54266	7.09639	8.42491	8.03447	7.79909	7.2427	6.7707	6.19261	6.47857	6.11384	6.32925	7.87228	7.81439
LAR_RS04670	943106..944288	+	393	WP_003667951.1	LAR_0826	ribBA	\bifunctional 3,4-dihydroxy-2-butanone 4-phosphate synthase/GTP cyclohydrolase II\""	cofactor synthesis	1317	1044	877	929	758	592	1490	1151	994	756	511	426	319	263	438	765	935	1016	1019	659	495	251	175	149	9.97451	9.68907	9.46706	9.8317	9.72762	9.26419	10.3855	10.1221	9.88704	9.43991	9.15723	8.84452	8.29247	8.13691	8.50499	9.9312	9.95715
LAR_RS04675	944290..944749	+	152	WP_003667949.1	LAR_0827	ribH	\6,7-dimethyl-8-ribityllumazine synthase\""	cofactor synthesis	802	615	487	546	445	425	873	669	596	495	349	229	189	141	239	488	593	653	725	471	377	188	143	79	9.25985	8.92682	8.62003	9.06603	8.96043	8.78698	9.61496	9.34023	9.15012	8.83005	8.6083	7.95171	7.54046	7.24197	7.63438	9.28346	9.30105
LAR_RS04680	944794..945538	-	247	WP_003667947.1	LAR_0828	kch	\voltage-gated potassium channel , possibly polyP-containing\""	transport	659	738	703	573	506	554	567	462	508	473	368	366	417	393	572	382	416	355	282	147	123	243	154	149	8.97704	9.18936	9.14851	9.13554	9.14541	9.16864	8.99332	8.80712	8.92008	8.76461	8.68459	8.62602	8.67788	8.71468	8.88915	8.9308	8.79057
LAR_RS04685	945592..948481	-	962	WP_041816914.1	LAR_0829	yfhO	membrane protein	cell wall	786	1010	1084	767	624	766	504	481	405	406	321	302	437	418	723	428	536	411	326	166	124	191	148	156	9.23083	9.64136	9.77238	9.55558	9.44734	9.63541	8.82375	8.86513	8.59393	8.5448	8.48797	8.3495	8.7453	8.80345	9.22649	9.09452	9.15549
LAR_RS04690	948649..949834	+	394	WP_003667944.1	LAR_0830		MFS transporter	transport	752	556	527	358	344	384	309	279	304	283	236	258	436	354	447	335	392	524	471	341	438	877	667	673	9.16714	8.78163	8.73364	8.4585	8.58988	8.64097	8.11994	8.0816	8.18132	8.0258	8.04563	8.12308	8.74201	8.56428	8.53426	8.7418	8.70504
LAR_RS04695	949900..950476	-	191	WP_003667942.1	LAR_0831	sigH	\DNA-directed RNA polymerase specialized ECF sigma subunit, sigma24-like\""	transcription factor	5956	6244	5703	7704	6277	6577	6214	4968	4964	4603	4217	3892	5582	4725	6405	1982	2505	1210	922	617	511	756	541	544	12.1505	12.268	12.1664	12.8822	12.7759	12.7358	12.4448	12.2309	12.206	12.0443	12.1998	12.0333	12.4173	12.2992	12.3715	11.3037	11.378
LAR_RS04700	950823..951198	-	124	WP_003667940.1	LAR_0832	menI	\possible 1,4-dihydroxy-2-naphthoyl-CoA thioesterase\""	cofactor synthesis	345	415	345	367	321	358	311	284	259	272	202	191	180	221	291	284	355	324	368	262	265	502	419	376	8.04596	8.36077	8.12422	8.49422	8.49031	8.54009	8.12921	8.10713	7.95106	7.96883	7.82212	7.69109	7.47046	7.88686	7.91709	8.50414	8.56237
LAR_RS04705	951231..952053	+	273	WP_003667939.1	LAR_0833	menB	\1,4-dihydroxy-2-naphthoyl-CoA synthase\""	cofactor synthesis	732	690	729	422	404	499	457	460	470	529	453	425	515	504	620	449	490	769	804	609	781	1472	1187	1362	9.12832	9.09251	9.20081	8.69516	8.82127	9.01807	8.68285	8.80087	8.80815	8.92569	8.98374	8.84113	8.98173	9.07282	9.00517	9.1635	9.02628
LAR_RS04710	952068..953490	+	473	WP_003667937.1	LAR_0834	menE	O-succinylbenzoate-CoA ligase: required for extracellular non-enzymatic Cu2+ reduction by L. lactis	cofactor synthesis	804	877	987	469	476	555	549	521	531	574	491	521	641	580	876	483	583	923	875	732	1049	1485	1365	1470	9.26344	9.43793	9.6373	8.84716	9.05739	9.17124	8.94687	8.98014	8.98383	9.04324	9.09973	9.13437	9.29692	9.27509	9.50301	9.26863	9.27655
LAR_RS04715	953720..955712	-	663	WP_003667934.1	LAR_0836	feoB	ferrous iron transport protein B	metal homeostasis	1626	2257	2645	3541	3409	4469	1877	1694	2070	2171	2265	2769	1455	1734	2183	2378	2716	2519	2015	1736	2197	2510	2053	1476	10.2783	10.8004	11.0583	11.7609	11.8954	12.1784	10.7184	10.6792	10.9446	10.9605	11.3034	11.5423	10.4783	10.8535	10.8191	11.5664	11.4946
LAR_RS04720	955713..955920	-	68	WP_003667931.1	-	sufC	iron transporter FeoA / ABC transporter ATP-binding component	transport	159	160	275	349	352	430	149	147	193	225	243	246	110	126	175	151	197	175	124	122	163	203	148	156	6.93476	6.99271	7.79837	8.42188	8.62296	8.80381	7.0732	7.16192	7.5287	7.69635	8.08764	8.05462	6.76513	7.08083	7.18737	7.59629	7.7158
LAR_RS04730	956953..958243	+	429	WP_003667927.1	LAR_0838	sufD	Fe-S cluster assembly protein SufD	sulfur metabolism	614	615	667	672	570	605	461	406	463	542	416	703	665	667	731	448	598	655	592	451	678	1052	1006	927	8.87521	8.92682	9.07281	9.36509	9.31695	9.29548	8.69539	8.62115	8.78655	8.96064	8.86106	9.56595	9.34987	9.47642	9.24234	9.16029	9.31314
LAR_RS04735	958223..959462	+	412	WP_003667923.1	LAR_0839	sufS	cysteine desulfurase	sulfur metabolism	427	420	445	421	356	361	437	338	355	342	250	482	548	516	552	329	386	480	373	307	456	671	719	720	8.35255	8.378	8.49026	8.69175	8.63922	8.55209	8.61845	8.35743	8.40435	8.29804	8.12847	9.02233	9.07117	9.1067	8.83791	8.71579	8.68284
LAR_RS04740	959448..959910	+	153	WP_003674144.1	LAR_0840	sufU	iron-sulfur cluster assembly scaffold protein	sulfur metabolism	124	153	131	154	104	138	133	105	112	100	105	140	153	163	197	105	153	155	113	82	127	238	239	203	6.5794	6.92869	6.73561	7.2469	6.87267	7.17096	6.91061	6.68052	6.74924	6.53509	6.88403	7.24549	7.23743	7.44986	7.35711	7.07539	7.35311
LAR_RS04745	959902..961312	+	469	WP_003667919.1	LAR_0841	sufB	Fe-S cluster assembly protein SufB	sulfur metabolism	656	712	711	620	616	640	730	628	660	557	472	713	842	870	916	575	743	841	739	532	725	1107	1129	1140	8.97047	9.13771	9.16481	9.24908	9.42875	9.37649	9.35724	9.24914	9.29703	8.99995	9.0429	9.5863	9.68987	9.85928	9.56734	9.51979	9.62592
LAR_RS04750	961344..961677	+	110	WP_003667917.1	LAR_0842		\PaaD-like protein (DUF59) involved in Fe-S cluster assembly, homologous to P. gingivalis PG1777 iron-binding protein involved in H2O2 resistance\""	sulfur metabolism	421	434	441	433	325	423	418	397	466	354	321	382	467	436	508	344	436	553	499	396	565	860	809	729	8.3322	8.42517	8.47727	8.7322	8.50813	8.78019	8.55448	8.58889	8.79585	8.34763	8.48797	8.6876	8.84088	8.86414	8.71834	8.77996	8.85817
LAR_RS04755	961693..962584	+	296	WP_003666154.1	LAR_0843		Cro/CI-related transcriptional repressor of suf operon (Fe-S)	transcription factor	4054	4015	3761	3325	3050	3624	3889	3445	3931	3851	3264	3415	3632	3388	3938	2893	3601	4589	5135	4564	5888	11853	9903	8625	11.5956	11.6311	11.566	11.6702	11.7349	11.8761	11.7689	11.7029	11.8695	11.787	11.8303	11.8447	11.7974	11.8195	11.6699	11.8492	11.9014
LAR_RS04765	963775..964012	+	78	WP_003667914.1	LAR_0845		cytochrome b5	energy metabolism	2587	2458	2629	3110	2935	3032	2281	2176	2409	1801	1784	1563	1251	993	1804	2128	2136	2001	1872	1271	749	920	590	664	10.9478	10.9234	11.0496	11.5738	11.6795	11.6189	10.9994	11.0403	11.1633	10.691	10.9591	10.7176	10.2605	10.0499	10.5442	11.4062	11.1482
LAR_RS04770	964069..964882	-	270	WP_011953462.1	LAR_0846		haloacid dehalogenase		952	816	764	1374	921	963	1782	1748	1359	1891	1410	1357	1154	1111	1577	1099	837	541	488	287	302	662	553	547	9.50684	9.33407	9.26835	10.3958	10.0083	9.96523	10.6435	10.7245	10.3379	10.7614	10.6199	10.5139	10.1442	10.2117	10.3503	10.4534	9.79758
LAR_RS04775	965026..966394	+	455	WP_003667911.1	LAR_0847		23S rRNA methyltransferase	translation	1344	1435	1524	991	862	947	970	845	920	799	612	768	758	737	1011	679	947	926	820	450	449	805	612	789	10.0038	10.1475	10.2634	9.92481	9.91291	9.94108	9.76678	9.67671	9.77555	9.51961	9.41702	9.69337	9.53844	9.62021	9.70952	9.75934	9.97553
LAR_RS04780	966412..967279	+	288	WP_003667909.1	LAR_0848		\hypothetical membrane protease subunit, stomatin/prohibitin homolog\""	proteostasis	803	882	805	528	491	521	609	541	585	482	408	448	522	467	638	468	635	734	588	409	450	635	548	554	9.26165	9.44612	9.34365	9.01776	9.10207	9.0802	9.09622	9.03438	9.12329	8.79174	8.83311	8.91701	9.00117	8.96303	9.04637	9.22319	9.39962
LAR_RS04785	967279..969043	+	587	WP_011953463.1	LAR_0849	lytS	two-component sensor histidine kinase activated by dissipation of membrane potential	transcription factor	2009	1905	1745	1441	1215	1377	1359	1035	1082	965	722	883	1177	1006	1327	1063	1546	1859	1731	1210	1327	1756	1391	1354	10.5832	10.5559	10.4586	10.4645	10.4077	10.4807	10.2528	9.969	10.0093	9.79161	9.65516	9.89445	10.1726	10.0686	10.1015	10.4054	10.6821
LAR_RS04790	969023..969755	+	243	WP_003666167.1	LAR_0850	lytR	two-component response regulator	transcription factor	1527	1459	1315	1174	1061	1217	1081	865	865	785	703	673	819	717	1104	869	1156	1552	1490	1202	1265	1466	1142	986	10.1878	10.1714	10.0508	10.1691	10.2123	10.3026	9.92292	9.71042	9.68672	9.49414	9.61674	9.50312	9.64996	9.58057	9.83633	10.1149	10.263
LAR_RS04795	969959..970379	+	139	WP_003666169.1	LAR_0851	lrgA	\holin-like protein, murein hydrolase regulator, inhibits cell lysis, involved in control of biofilm formation in S. aureus\""	cell wall	80	70	95	205	156	214	416	487	885	521	475	875	416	377	389	129	159	124	67	50	79	58	64	124	5.95541	5.81456	6.27716	7.65723	7.45352	7.80034	8.54758	8.88298	9.71966	8.90375	9.05202	9.88133	8.67442	8.65486	8.33433	7.37038	7.40827
LAR_RS04800	970371..971112	+	246	WP_003666171.1	LAR_0852	lrgB	\antiholin / holin-like protein, inhibits cell lysis, involved in control of biofilm formation in S. aureus\""	cell wall	180	175	191	425	337	350	860	1038	1969	1224	1100	2053	1126	1106	882	332	330	244	224	170	158	172	130	216	7.11236	7.12102	7.27536	8.70536	8.5603	8.50757	9.59334	9.97317	10.8724	10.1343	10.262	11.1108	10.1087	10.2052	9.51284	8.72885	8.4573
LAR_RS04805	971139..972114	+	324	WP_003667903.1	LAR_0853	ldh	L-lactate dehydrogenase	carbon metabolism	286	334	290	767	586	657	1245	1404	2390	1883	1626	3096	1669	1771	1580	676	664	562	423	314	383	331	304	362	7.7765	8.04857	7.87465	9.55558	9.35683	9.41426	10.1265	10.4085	11.1518	10.7552	10.8254	11.7033	10.6761	10.884	10.353	9.75296	9.46396
LAR_RS04815	973170..974190	-	339	WP_003667898.1	LAR_0856	galR	LacI family transcriptional regulator / transcriptional regulator of galactose metabolism	transcription factor	109	156	162	124	95	117	121	103	114	141	145	103	120	101	114	65	103	118	98	119	103	265	199	178	6.39546	6.95648	7.03944	6.9366	6.74325	6.9346	6.77538	6.65305	6.77454	7.02625	7.34632	6.80612	6.88956	6.7644	6.57434	6.39008	6.7865
LAR_RS04820	974353..976543	+	729	WP_003667896.1	LAR_0857	melA	alpha-galactosidase	carbon metabolism	696	692	829	1074	898	954	578	510	476	489	407	471	557	580	684	452	495	434	286	206	235	334	309	337	9.0557	9.09668	9.38597	10.0407	9.97188	9.95169	9.02099	8.94942	8.82641	8.8125	8.82958	8.98909	9.09462	9.27509	9.14663	9.17309	9.0409
LAR_RS04825	976718..977219	-	166	WP_003667894.1	LAR_0858	yagU	hypothetical secreted/membrane protein	cell wall	1771	1465	1654	1440	1264	1386	2409	2361	2410	2753	2365	2333	2125	1848	2237	1487	1568	1552	1600	1116	1115	1577	1389	1488	10.4015	10.1773	10.3814	10.4635	10.4647	10.4901	11.0782	11.158	11.1639	11.303	11.3657	11.2952	11.0244	10.9453	10.8544	10.8894	10.7024
LAR_RS04830	977279..978326	-	348	WP_003667890.1	LAR_0859	idi	type 2 isopentenyl-diphosphate Delta-isomerase	cell wall	1065	1042	1036	716	672	742	713	721	617	691	597	564	703	642	976	650	794	936	781	648	773	1256	1105	1275	9.66845	9.6863	9.70712	9.45645	9.5541	9.58954	9.32329	9.44807	9.19999	9.31041	9.38127	9.24859	9.42992	9.42139	9.65875	9.69645	9.72158
LAR_RS04835	978341..979469	-	375	WP_003666183.1	LAR_0860	mvaK2	phosphomevalonate kinase	cell wall	1223	1346	1360	800	746	948	789	862	638	981	712	642	917	888	1254	775	939	1021	854	679	763	1627	1507	1739	9.86779	10.0552	10.0993	9.61628	9.70463	9.9426	9.4692	9.70542	9.2482	9.8153	9.63507	9.43518	9.81283	9.88879	10.0199	9.94992	9.9633
LAR_RS04840	979496..980468	-	323	WP_003667888.1	LAR_0861	mvaD	diphosphomevalonate decarboxylase	cell wall	752	711	858	582	560	604	480	455	356	573	417	368	472	443	659	469	637	641	640	507	582	1281	1108	1243	9.16714	9.13568	9.4355	9.15798	9.29145	9.2931	8.75352	8.78514	8.4084	9.04073	8.86452	8.63386	8.85621	8.88707	9.09301	9.22626	9.40415
LAR_RS04845	980467..981418	-	316	WP_003667886.1	LAR_0862	mvaK1	mevalonate kinase	cell wall	800	786	785	763	688	767	662	591	577	627	473	517	525	519	725	651	812	837	796	572	764	1790	1645	1738	9.25626	9.28012	9.30741	9.54805	9.58801	9.63729	9.2164	9.16168	9.10347	9.17042	9.04595	9.12327	9.00942	9.11505	9.23047	9.69866	9.75388
LAR_RS04850	981633..984498	+	954	WP_003667884.1	LAR_0863	dinG	ATP-dependent helicase (homolog required for gut colonization in L. casei)	replication	2934	3307	3302	2960	2563	3116	2851	2862	2549	2865	2424	2287	1976	2017	2767	2384	3004	2761	2839	2126	2321	4442	3673	3667	11.1293	11.3513	11.3783	11.5025	11.484	11.6583	11.3211	11.4355	11.2447	11.3605	11.4012	11.2665	10.9196	11.0715	11.161	11.5701	11.64
LAR_RS04855	984591..985110	+	172	WP_003667883.1	LAR_0864		hypothetical protein		2004	1840	1703	1653	1541	1655	1459	1322	1261	1199	1119	1104	1141	1119	1588	1426	1605	1438	1431	964	1045	1890	1564	1406	10.5796	10.5059	10.4235	10.6623	10.7504	10.7458	10.3551	10.3218	10.23	10.1045	10.2867	10.2164	10.1278	10.2221	10.3603	10.829	10.7361
LAR_RS04860	985193..985898	+	234	WP_003667881.1	LAR_0865	dnaD	DNA replication protein DnaD	replication	312	228	201	127	131	130	162	170	128	216	154	135	201	165	192	131	151	194	134	82	133	311	259	300	7.90149	7.50029	7.34852	6.97081	7.20311	7.08542	7.19303	7.37028	6.94021	7.63774	7.43268	7.19337	7.62881	7.46735	7.32025	7.39244	7.33424
LAR_RS04865	985920..986838	+	305	WP_003667879.1	LAR_0866		membrane protein	cell wall	835	663	655	497	413	489	516	483	340	617	457	311	503	433	547	438	545	671	491	355	457	776	703	741	9.31793	9.03503	9.04667	8.93064	8.85299	8.98892	8.85762	8.87111	8.34226	9.14727	8.9964	8.39174	8.94779	8.8542	8.82481	9.12778	9.17947
LAR_RS04870	986914..989179	-	754	WP_003667876.1	LAR_0867	mcrA	penicillin-binding protein 1A	cell wall	5789	6434	6092	4534	3753	4083	5011	4088	3850	4633	3922	3588	4465	4400	6161	3194	3917	3811	3012	1817	1726	4177	3372	3808	12.1095	12.3112	12.2616	12.1175	12.034	12.0481	12.1345	11.9497	11.8394	12.0537	12.0952	11.916	12.0952	12.1964	12.3155	11.9919	12.0228
LAR_RS04875	989190..989853	-	220	WP_003667874.1	LAR_0868	recU	Holliday junction resolvase RecU	DNA repair	861	818	761	497	372	395	609	509	457	544	375	458	723	698	792	390	439	327	254	151	116	634	487	538	9.3621	9.3376	9.26269	8.93064	8.70249	8.68162	9.09622	8.94659	8.76778	8.96594	8.71171	8.94879	9.47034	9.54187	9.35779	8.96064	8.86804
LAR_RS04880	989923..990496	+	190	WP_003667871.1	LAR_0869		hypothetical protein		229	220	190	135	132	119	158	132	133	148	119	149	235	209	204	104	118	161	148	120	157	432	354	350	7.45747	7.44905	7.26783	7.05826	7.21401	6.95885	7.15721	7.00779	6.99505	7.09563	7.06317	7.3348	7.85322	7.80667	7.40718	7.06169	6.98098
LAR_RS04885	990558..990930	+	123	WP_003667869.1	LAR_0870	gpsB	cell division protein GpsB	replication	5563	6611	5456	4985	4165	5329	4110	4238	4676	3679	3382	3941	3350	3282	5272	3680	4004	4229	3712	3107	3279	3536	3106	3247	12.052	12.3503	12.1025	12.2543	12.1843	12.4323	11.8486	12.0017	12.1198	11.7211	11.8816	12.0514	11.6808	11.7736	12.0907	12.1962	12.0544
LAR_RS04890	991641..992118	+	158	WP_003667867.1	LAR_0871	nrdI	ribonucleotide reductase-like protein (homolog required for gut colonization in L. casei)	replication	66	46	54	57	48	55	53	62	44	68	40	44	44	44	69	117	65	110	82	63	78	121	90	65	5.68279	5.22215	5.47625	5.82907	5.77148	5.85883	5.60123	5.93019	5.4219	5.986	5.51143	5.59623	5.46296	5.58271	5.85981	7.23041	6.12999
LAR_RS04895	992268..993465	+	398	WP_003667865.1	LAR_0872	ypsC	RNA methyltransferase		3426	2704	2722	2195	2006	1980	3499	3609	3584	4987	3843	4330	4801	4444	5203	2490	2877	4400	4429	3267	5294	7817	7871	8517	11.3529	11.061	11.0997	11.0713	11.1306	11.0044	11.6165	11.7699	11.7362	12.1599	12.0659	12.1871	12.1999	12.2108	12.0717	11.6328	11.5777
LAR_RS04900	993609..994005	-	131	WP_003667863.1	LAR_0873	rnhA	ribonuclease HI		367	374	397	346	311	324	446	472	567	531	446	497	375	365	450	284	335	323	257	211	270	577	460	494	8.13482	8.21118	8.32608	8.40946	8.44478	8.39653	8.64778	8.83794	9.07829	8.93112	8.96132	9.06646	8.52512	8.60831	8.54388	8.50414	8.47894
LAR_RS04905	994044..994437	+	130	WP_003666197.1	-		hypothetical protein		576	554	603	511	463	497	625	632	614	550	506	585	497	493	588	432	555	526	414	351	443	748	711	705	8.78324	8.77645	8.92756	8.97064	9.01752	9.01229	9.13356	9.25828	9.19297	8.98174	9.14307	9.30125	8.93051	9.04104	8.92887	9.10791	9.20566
LAR_RS04910	994437..994884	+	148	WP_003667860.1	LAR_0874	lspA	lipoprotein signal peptidase	cell wall	328	363	329	266	247	243	296	317	349	291	264	344	301	268	365	235	305	339	268	214	272	446	429	487	7.97334	8.16826	8.05596	8.03139	8.11345	7.98292	8.05816	8.26518	8.37983	8.06586	8.2068	8.53682	8.20895	8.16398	8.24275	8.23173	8.34398
LAR_RS04915	994887..995799	+	303	WP_003667858.1	LAR_0875	rluD	RNA pseudouridine synthase	translation	744	760	756	615	529	581	654	649	645	602	519	619	585	589	807	534	631	671	568	409	497	812	757	845	9.15174	9.23167	9.25319	9.23742	9.20943	9.23718	9.19889	9.29651	9.26392	9.11182	9.1796	9.38262	9.16526	9.29727	9.38481	9.41322	9.39052
LAR_RS04920	995875..996961	+	361	WP_003667856.1	LAR_0876	carA	carbamoyl phosphate synthase small subunit	carbon metabolism	1156	1155	1133	814	699	778	922	916	912	1064	806	901	1066	976	1074	672	908	951	944	687	881	1760	1462	1468	9.7866	9.83467	9.8361	9.64127	9.61086	9.6578	9.69365	9.79297	9.76296	9.93235	9.81376	9.92353	10.0298	10.025	9.79663	9.74441	9.91492
LAR_RS04925	996960..999435	+	824	WP_003673117.1	LAR_0877	carB	carbamoyl phosphate synthase large subunit	carbon metabolism	3758	3942	3863	2737	2593	2938	2954	2857	2781	3070	2634	2757	3068	2872	3887	2186	2926	3584	3417	2848	3118	4827	4333	4381	11.4863	11.6046	11.6046	11.3895	11.5008	11.5735	11.3723	11.4329	11.3703	11.4601	11.521	11.536	11.554	11.5812	11.6511	11.445	11.602
LAR_RS04930	999603..1001286	-	560	WP_003667853.1	LAR_0878		fibronectin/fibrinogen-binding protein	cell wall	2476	3281	3040	3323	2976	3576	4211	4474	3483	4825	4153	3553	2660	2604	4000	2976	3692	3528	3690	2889	2533	3070	2572	2600	10.8846	11.3399	11.259	11.6693	11.6995	11.8569	11.8836	12.0798	11.695	12.1122	12.1778	11.9019	11.3482	11.4399	11.6925	11.8899	11.9374
LAR_RS04935	1001502..1002381	+	292	WP_003667851.1	LAR_0879		hypothetical protein		7722	6894	6154	5944	4952	5513	4646	4476	4079	5336	4174	3877	4168	3715	4424	4791	5070	4526	5085	3121	3053	6478	4857	4145	12.525	12.4108	12.2762	12.508	12.4339	12.4813	12.0254	12.0805	11.9228	12.2574	12.185	12.0277	11.9959	11.9524	11.8378	12.5768	12.3949
LAR_RS04940	1002377..1003022	+	214	WP_003666208.1	LAR_0880		hypothetical protein		5778	5011	4956	4631	3959	4532	3643	3223	3128	3748	2910	2650	3006	2769	3252	3620	4252	4292	4449	2974	3117	5299	3982	3538	12.1067	11.9507	11.9639	12.148	12.1111	12.1986	11.6746	11.6068	11.5399	11.7479	11.6648	11.4789	11.5246	11.5285	11.3939	12.1725	12.1411
LAR_RS04945	1003085..1003742	-	218	WP_011953467.1	LAR_0881		phosphohydrolase		749	895	833	547	508	629	490	451	392	617	552	443	479	398	657	328	472	523	458	398	417	1215	869	982	9.16138	9.46719	9.3929	9.06867	9.15109	9.35152	8.7832	8.77243	8.54699	9.14727	9.26838	8.90085	8.8774	8.73287	9.08863	8.71141	8.97239
LAR_RS04950	1003840..1004689	+	282	WP_003667848.1	LAR_0882	waaW	lipopolysaccharide glycosyltransferase	cell wall	595	705	622	443	382	454	493	529	503	497	464	427	420	356	498	354	468	590	585	523	612	1298	1050	1088	8.82996	9.12348	8.97223	8.76506	8.74067	8.882	8.79198	9.00208	8.90584	8.83586	9.01828	8.84789	8.6882	8.57238	8.68973	8.82121	8.96014
LAR_RS04955	1004662..1005508	-	281	WP_003667846.1	LAR_0883		alpha/beta hydrolase / cell surface hydrolase	cell wall	688	740	699	447	422	490	497	490	526	485	498	481	430	423	535	361	516	537	520	383	524	906	713	709	9.03905	9.19326	9.14029	8.778	8.88402	8.99186	8.80362	8.89182	8.97021	8.80067	9.12012	9.01934	8.72206	8.82056	8.79288	8.8494	9.10073
LAR_RS04960	1005667..1006192	+	174	WP_011953468.1	LAR_0884		GNAT family acetyltransferase		14297	13989	13418	7772	7484	9384	8294	10038	7653	18777	15745	10566	12696	12047	13084	6980	9445	12018	12061	11368	13066	29372	22710	25241	13.4136	13.4315	13.4006	12.8948	13.0296	13.2485	12.8613	13.2455	12.8304	14.0724	14.1002	13.4739	13.6027	13.6494	13.4019	13.1196	13.2924
LAR_RS04965	1006279..1007662	-	460	WP_003666987.1	LAR_0885		group II intron reverse transcriptase/maturase	parasitic element	752	612	581	432	390	444	544	519	541	695	536	490	747	658	700	353	416	507	429	335	419	769	634	727	9.16714	8.91978	8.87406	8.72887	8.7705	8.84994	8.9337	8.9746	9.0107	9.31872	9.22602	9.04603	9.51738	9.45685	9.17993	8.81714	8.79057
LAR_RS04970	1008156..1009500	-	447	WP_003667841.1	LAR_0886		hypothetical protein		125	149	123	216	169	218	230	210	138	157	100	122	137	130	183	136	131	103	90	51	51	70	64	87	6.59087	6.89079	6.64558	7.73227	7.56837	7.82694	7.69575	7.67347	7.04788	7.1802	6.81425	7.04834	7.07919	7.12559	7.25143	7.44617	7.13063
LAR_RS04975	1009524..1009791	-	88	WP_003666221.1	LAR_0887		hypothetical protein		9	14	5	26	15	16	26	12	17	23	15	12	14	16	21	17	11	5	7	1	1	6	6	10	2.97606	3.59169	2.33034	4.72657	4.15038	4.13682	4.60429	3.65632	4.10241	4.46596	4.14816	3.79917	3.87933	4.17502	4.1993	4.50295	3.66479
LAR_RS04980	1010051..1010954	-	300	WP_003667839.1	LAR_0888		\aldo/keto reductase, related to diketogulonate reductase\""		233	294	266	191	191	209	245	259	283	267	230	268	240	217	323	171	191	213	230	190	225	371	264	321	7.48231	7.86528	7.75058	7.5557	7.74404	7.76639	7.78647	7.9747	8.07842	7.94217	8.00862	8.17774	7.88346	7.86063	8.06701	7.77486	7.67139
LAR_RS04985	1010999..1011884	-	294	WP_003667837.1	LAR_0889		LysR family transcriptional regulator	transcription factor	79	93	92	49	54	70	93	100	86	109	91	78	60	65	78	41	72	62	54	40	41	84	55	56	5.93755	6.21808	6.23148	5.61503	5.93847	6.20141	6.39963	6.61084	6.3722	6.65813	6.67946	6.40914	5.90168	6.13588	6.03382	5.7353	6.27554
LAR_RS04990	1011926..1012403	+	158	WP_011953469.1	LAR_0890	fldA	flavodoxin	redox stress response	158	139	149	110	109	121	170	161	152	255	186	171	184	206	204	100	125	104	121	114	142	393	298	279	6.92573	6.79144	6.91972	6.76526	6.93985	6.98271	7.2621	7.29229	7.18628	7.8761	7.70361	7.53233	7.50199	7.78591	7.40718	7.00554	7.06348
LAR_RS04995	1012500..1012833	+	110	WP_012390559.1	LAR_0891		hypothetical protein containing RmlC-like cupin domain		96	98	108	84	91	97	120	97	95	133	123	92	111	102	98	76	85	96	72	60	75	153	142	157	6.21456	6.29264	6.45995	6.38032	6.68178	6.66657	6.76351	6.56735	6.51414	6.94265	7.11051	6.64472	6.77807	6.77848	6.35863	6.61315	6.51216
LAR_RS05000	1012988..1013444	+	151	WP_003667831.1	LAR_0892		membrane protein	cell wall	550	421	398	372	297	306	389	472	366	566	428	400	613	496	638	264	254	284	201	125	170	560	427	568	8.71676	8.38142	8.3297	8.51369	8.37853	8.31432	8.45104	8.83794	8.44825	9.02303	8.902	8.75387	9.23259	9.04977	9.04637	8.39908	8.08089
LAR_RS05005	1013493..1014882	-	462	WP_003667828.1	LAR_0893		MFS transporter	transport	308	323	294	128	128	140	146	148	98	215	176	136	248	220	282	101	143	143	105	69	112	468	387	430	7.88295	8.00045	7.89433	6.98204	7.16992	7.19158	7.04408	7.17164	6.55851	7.63108	7.62428	7.20395	7.93057	7.88035	7.87195	7.01978	7.25621
LAR_RS05010	1015036..1015465	+	142	WP_003667826.1	LAR_0894	copR	copper-sensing transcriptional repressor	transcription factor	581	508	494	555	490	593	1419	1068	1371	823	856	955	471	390	578	377	385	381	453	376	386	924	652	505	8.79568	8.65169	8.64057	9.08958	9.09914	9.26662	10.3151	10.0142	10.3505	9.56225	9.9005	10.0074	8.85315	8.70365	8.90417	8.91183	8.67911
LAR_RS05015	1015524..1016886	-	453	WP_003667824.1	LAR_0895		hemolysin		6119	5720	5417	3172	3237	3610	2826	2701	2493	2886	2410	2254	2773	2379	3428	2781	3306	2907	2746	1822	1487	4973	3537	3651	12.1894	12.1415	12.0922	11.6022	11.8207	11.8706	11.3084	11.352	11.2127	11.371	11.3929	11.2455	11.4082	11.3096	11.4699	11.7922	11.7782
LAR_RS05020	1017025..1018762	+	578	WP_003667821.1	LAR_0896	ubiB	2-octaprenylphenol hydroxylase / predicted ubiquinone biosynthesis monooxygenase UbiB	cofactor synthesis	890	857	870	630	544	577	697	767	720	815	630	630	726	630	794	484	675	731	746	515	543	1121	906	959	9.40982	9.40469	9.45551	9.27212	9.2497	9.22723	9.2906	9.53717	9.42237	9.54818	9.45878	9.408	9.4763	9.39421	9.36142	9.27161	9.48763
LAR_RS05025	1018765..1019581	+	271	WP_003667820.1	LAR_0897		hypothetical membrane protein	cell wall	505	487	456	340	286	287	341	378	344	434	382	377	378	354	406	280	359	398	468	320	382	748	580	639	8.59392	8.59094	8.5254	8.3843	8.32425	8.22214	8.26162	8.51833	8.35908	8.64076	8.73833	8.66863	8.53658	8.56428	8.39586	8.48373	8.57849
LAR_RS05030	1019632..1020025	-	130	WP_003663799.1	LAR_0898		ring-cleaving dioxygenase / glyoxalase		1557	1595	1514	1014	1041	1156	1044	1081	1168	1486	1283	1358	1390	1209	1572	869	1117	1279	1075	863	949	1731	1381	1230	10.2158	10.2999	10.2539	9.95787	10.1849	10.2285	9.87273	10.0317	10.1195	10.4139	10.4838	10.5149	10.4124	10.3336	10.3457	10.1149	10.2135
LAR_RS05035	1020105..1020510	+	134	WP_003667817.1	-		camphor resistance protein CrcB	stress response	57	60	53	46	44	36	34	37	24	45	33	26	41	41	53	38	34	25	29	19	18	53	27	52	5.47572	5.59643	5.44989	5.5258	5.64835	5.26045	4.97729	5.20135	4.5752	5.40198	5.24059	4.85774	5.36348	5.48303	5.48669	5.62781	5.21374
LAR_RS05040	1020502..1020841	+	112	WP_003667816.1	-		camphor resistance protein CrcB	stress response	64	47	57	55	32	45	31	61	26	48	31	41	63	36	48	41	46	19	37	16	30	49	56	47	5.63928	5.25235	5.55255	5.77847	5.19967	5.57483	4.84845	5.90712	4.68602	5.49295	5.15285	5.49653	5.97091	5.29987	5.34708	5.7353	5.63967
LAR_RS05045	1020856..1023370	+	837	WP_003667813.1	LAR_0899	uvrA	excinuclease ABC subunit A	DNA repair	429	343	344	269	252	251	283	226	218	266	203	191	287	279	321	205	235	259	215	155	179	323	301	298	8.35927	8.08679	8.12004	8.04751	8.14226	8.02947	7.99361	7.77891	7.70353	7.93678	7.82921	7.69109	8.14048	8.22182	8.05808	8.0354	7.96916
LAR_RS05050	1023433..1024126	-	230	WP_003667811.1	LAR_0900		hypothetical protein		990	804	781	642	598	662	645	598	516	564	495	510	653	510	678	516	622	714	607	414	590	992	832	902	9.56323	9.31273	9.30005	9.2993	9.38603	9.42518	9.17893	9.17864	8.94258	9.01793	9.11141	9.10364	9.32364	9.08986	9.13394	9.36383	9.36982
LAR_RS05055	1024128..1025379	-	416	WP_003667810.1	LAR_0901		hypothetical protein		910	954	822	694	603	624	714	648	591	754	598	564	673	543	699	467	557	529	528	420	415	1180	870	848	9.44184	9.55917	9.37376	9.41149	9.39802	9.34002	9.32531	9.29429	9.13799	9.4361	9.38368	9.24859	9.3671	9.18015	9.17787	9.22011	9.21084
LAR_RS05060	1025546..1027322	+	591	WP_003667808.1	LAR_0902	dxs	1-deoxy-D-xylulose-5-phosphate synthase	cell wall	3280	3214	3149	2669	2605	2414	3111	2729	3741	2773	2108	2814	2303	2143	2782	1844	2393	2922	2491	1912	2433	4845	4303	4774	11.2901	11.3101	11.3098	11.3532	11.5074	11.2902	11.447	11.3668	11.798	11.3134	11.1998	11.5655	11.1404	11.1589	11.1688	11.1996	11.312
LAR_RS05065	1027361..1028267	+	301	WP_003667806.1	LAR_0903		cell wall anchor	cell wall	64	72	64	70	57	49	33	41	38	42	31	44	51	37	71	46	32	36	23	21	13	65	63	85	5.63928	5.85449	5.71629	6.12075	6.01524	5.69522	4.93561	5.34562	5.2157	5.30488	5.15285	5.59623	5.67146	5.33841	5.90034	5.89836	5.12871
LAR_RS05070	1028552..1029944	+	463	WP_003667804.1	LAR_0904		\predicted amino acid transporter, AAT family \""	transport	2982	2501	2275	2500	2092	2485	3179	3015	2812	3113	2474	2459	3124	2669	2986	2192	2319	2340	2042	1373	1430	2740	2164	2356	11.1527	10.9484	10.841	11.2589	11.1912	11.332	11.4781	11.5106	11.3863	11.4802	11.4307	11.3711	11.5801	11.4754	11.2708	11.449	11.2667
LAR_RS05075	1030053..1030908	+	284	WP_003667802.1	LAR_0905	endA	DNA-entry nuclease	replication	242	199	231	149	149	153	219	172	124	158	132	103	182	132	192	124	173	130	161	148	134	897	684	746	7.53669	7.30519	7.54806	7.1996	7.38768	7.31884	7.62539	7.38705	6.89478	7.18929	7.21168	6.80612	7.48631	7.14746	7.32025	7.3137	7.52933
LAR_RS05080	1031086..1033411	+	774	WP_012390560.1	LAR_0906		hypothetical protein		14500	14947	13334	9419	9263	10693	8367	7506	7510	7687	6647	6450	7283	6095	8800	8119	9886	11047	10293	7488	8746	17642	14132	12710	13.4339	13.5271	13.3915	13.1721	13.3373	13.4369	12.874	12.8262	12.8032	12.784	12.8562	12.762	12.801	12.6665	12.8297	13.3376	13.3582
LAR_RS05085	1033494..1034877	-	460	WP_003666987.1	LAR_0907		group II intron reverse transcriptase/maturase	parasitic element	753	610	581	432	390	446	546	519	541	695	535	490	747	657	701	353	415	506	429	335	420	767	634	726	9.16905	8.91507	8.87406	8.72887	8.7705	8.85641	8.93898	8.9746	9.0107	9.31872	9.22333	9.04603	9.51738	9.45466	9.18199	8.81714	8.78711
LAR_RS05090	1035361..1035631	-	89	WP_003667799.1	-		hypothetical protein		515	557	512	1320	1021	1299	1111	1020	1138	853	710	815	593	560	838	945	894	443	514	259	184	295	248	238	8.62213	8.78422	8.69208	10.338	10.1569	10.3966	9.96237	9.94796	10.082	9.61384	9.63101	9.77896	9.18482	9.22455	9.43912	10.2358	9.89252
LAR_RS05105	1036199..1036838	+	212	WP_003667794.1	LAR_0909		membrane protein	cell wall	8	8	9	8	7	8	6	6	11	8	6	13	8	7	8	3	7	2	1	1	5	10	2	7	2.82887	2.8714	3.04486	3.1438	3.14083	3.21659	2.67409	2.76643	3.51948	3.05988	2.9434	3.90666	3.14369	3.08157	2.92927	2.27046	3.07629
LAR_RS05110	1036913..1037777	+	287	WP_003667792.1	LAR_0910	yetF	hydrolase		168	187	182	184	152	154	171	175	214	139	135	152	140	114	145	122	165	187	209	137	169	226	174	192	7.01356	7.21604	7.20618	7.50212	7.41626	7.32818	7.27051	7.41185	7.67695	7.0058	7.24388	7.36338	7.11021	6.93756	6.91812	7.29039	7.4614
LAR_RS05115	1038009..1038492	+	160	WP_003667788.1	LAR_0911		nucleoside deoxyribosyltransferase	nucleotide metabolism	9605	7930	8384	5248	5395	5835	3604	3599	3530	4254	3536	2964	3627	3066	4361	4321	4890	5714	5063	3572	3425	5700	3761	3847	12.8398	12.6127	12.7222	12.3284	12.5575	12.5631	11.6591	11.7659	11.7143	11.9306	11.9458	11.6404	11.7954	11.6754	11.8171	12.4278	12.3428
LAR_RS05120	1038536..1039373	-	278	WP_003667786.1	LAR_0912		haloacid dehalogenase		1731	2016	1782	1209	1175	1382	1252	1218	1274	1488	1318	1180	1232	1030	1405	980	1333	1480	1294	1184	1246	2195	1669	1581	10.3685	10.6376	10.4889	10.2114	10.3594	10.4859	10.1346	10.2037	10.2448	10.4158	10.5226	10.3124	10.2384	10.1026	10.1838	10.2882	10.4684
LAR_RS05125	1039393..1039756	-	120	WP_003667785.1	-		hypothetical protein		417	452	392	239	226	257	266	258	266	327	258	267	266	248	268	186	280	284	262	201	248	504	380	397	8.31847	8.48363	8.30785	7.8776	7.98575	8.06342	7.9046	7.96914	7.98938	8.23354	8.17375	8.17237	8.03126	8.05249	7.79881	7.89564	8.221
LAR_RS05130									4	2	0	2	1	0	2	0	1	3	0	2	1	1	1	1	0	1	1	1	2	2	4	2	2.01885	1.36706	0	1.56542	1.08215	0	1.4824	0	0.96465	1.90771	0	1.65694	0.9853	1.04717	0.869599	1.18582	0
LAR_RS05135	1040141..1040429	-	95	WP_003667783.1	-		tyrosine recombinase XerC	DNA repair	13	13	12	5	14	15	7	13	7	12	6	6	9	6	16	8	6	1	6	1	2	11	4	2	3.44903	3.49395	3.41552	2.56049	4.05663	4.04917	2.86383	3.76297	2.93756	3.58599	2.9434	2.89926	3.29536	2.8873	3.83132	3.48535	2.88213
LAR_RS05150	1042243..1042702	+	152	WP_003667773.1	LAR_0913		transposase	parasitic element	97	96	77	101	88	90	93	93	102	100	86	101	129	115	111	77	85	83	73	52	59	108	100	105	6.22931	6.26328	5.97844	6.6433	6.6339	6.55962	6.39963	6.50725	6.61563	6.53509	6.59875	6.77808	6.99305	6.95006	6.53627	6.63182	6.51216
LAR_RS05155	1042929..1043868	-	312	WP_003667772.1	LAR_0914		alpha/beta hydrolase		879	823	820	595	505	646	597	580	639	821	810	882	935	748	1021	460	518	633	595	477	575	1342	1062	1100	9.39191	9.34638	9.37025	9.1898	9.14256	9.38993	9.06756	9.13462	9.25046	9.55875	9.82089	9.89282	9.84085	9.64156	9.7237	9.19836	9.1063
LAR_RS05160	1044092..1044740	+	215	WP_003667771.1	LAR_0915	frnE	\DsbA-family predicted dithiol-disulfide isomerase, FrnE subfamily, CPYC active site, no export sequence\""	redox stress response	2181	2800	2273	2106	2060	2326	1881	1874	1904	1951	1961	1741	1535	1430	1957	1707	2149	1822	1638	1046	759	1222	875	799	10.7017	11.1113	10.8398	11.0116	11.1689	11.2366	10.7214	10.8248	10.824	10.8064	11.0956	10.8731	10.5554	10.5756	10.6615	11.0883	11.157
LAR_RS05165	1044872..1045226	+	117	WP_003667770.1	LAR_0916	rsiR	\Lactobacillus-specific immunoregulatory gene, histidine-sensing activator of histamine biosynthesis gene transcription, membrane protein, has no predicted DNA-binding domain (indirect regulator?), very highly expressed during stationary phase\""	transcription factor	780	747	646	610	557	606	682	702	628	949	723	784	1056	1028	934	573	684	691	805	721	836	1316	1165	893	9.21979	9.20682	9.02674	9.22566	9.28372	9.29786	9.25927	9.40959	9.22545	9.76751	9.65716	9.72308	10.0162	10.0998	9.59538	9.51477	9.50671
LAR_RS05170									86	47	52	48	53	52	51	40	34	58	51	44	59	38	64	36	38	48	34	22	55	61	42	68	6.05812	5.25235	5.42305	5.5859	5.91195	5.77934	5.5469	5.31088	5.05979	5.76044	5.85509	5.59623	5.87784	5.37595	5.75323	5.55143	5.37011
LAR_RS05175									150	105	86	80	81	80	60	77	58	82	72	58	88	61	87	65	78	85	51	34	59	59	43	70	6.85141	6.39095	6.13552	6.3108	6.51557	6.3916	5.77673	6.23817	5.8123	6.2522	6.3453	5.98756	6.44652	6.0456	6.18908	6.39008	6.38958
LAR_RS05180									120	83	79	68	60	73	53	52	48	67	46	43	64	42	67	47	49	54	33	28	38	39	29	52	6.5326	6.05629	6.01485	6.07954	6.08812	6.26115	5.60123	5.68098	5.54462	5.96497	5.70893	5.56376	5.99328	5.51703	5.81812	5.92888	5.72904
LAR_RS05185									73	32	66	52	34	50	24	24	15	23	16	17	24	15	20	24	22	18	13	17	12	22	18	33	5.82553	4.7154	5.75985	5.69906	5.28482	5.72381	4.49374	4.59794	3.93299	4.46596	4.23618	4.27087	4.6155	4.08722	4.13283	4.98177	4.60676
LAR_RS05190									174	103	99	65	91	77	64	103	55	129	96	89	96	67	132	63	67	100	58	49	105	100	90	173	7.06381	6.36354	6.33591	6.01542	6.68178	6.33713	5.86819	6.65305	5.73708	6.89896	6.75589	6.59737	6.57067	6.17899	6.78378	6.34554	6.17309
LAR_RS05195									220	118	127	112	116	103	90	122	76	121	109	96	128	97	120	78	73	96	67	65	79	108	96	202	7.39997	6.55745	6.6913	6.79102	7.02894	6.75233	6.35289	6.89505	6.19615	6.80739	6.93752	6.70552	6.98191	6.70665	6.64758	6.65025	6.29519
LAR_RS05200									339	218	242	203	202	185	200	210	131	314	198	196	273	185	270	155	159	147	146	99	139	316	259	322	8.02075	7.43595	7.61483	7.64315	7.82446	7.59127	7.49516	7.67347	6.97336	8.17521	7.79339	7.72819	8.06859	7.63153	7.80949	7.63382	7.40827
LAR_RS05205									100	62	67	51	38	40	45	63	33	101	54	48	73	41	85	31	35	33	37	18	36	68	58	65	6.27268	5.64278	5.78115	5.67159	5.44138	5.40869	5.37044	5.9529	5.01803	6.54929	5.93616	5.71927	6.18031	5.48303	6.156	5.34065	5.25445
LAR_RS05210	1046410..1047175	-	254	WP_003667768.1	LAR_0917	fabI	enoyl-[acyl-carrier-protein] reductase	cell wall	73	69	48	60	52	57	64	58	67	45	40	44	46	36	32	40	55	69	68	57	47	54	57	45	5.82553	5.79417	5.31037	5.90181	5.88493	5.90948	5.86819	5.83561	6.01695	5.40198	5.51143	5.59623	5.52567	5.29987	4.77973	5.70035	5.89272
LAR_RS05215	1047185..1047962	-	258	WP_003667767.1	LAR_0918	accA	acetyl-CoA carboxylase carboxyl transferase subunit alpha	carbon metabolism	27	24	17	24	11	12	17	14	16	14	6	17	20	15	13	21	12	16	13	10	14	9	10	11	4.4333	4.31855	3.87769	4.61563	3.73216	3.74887	4.02237	3.86227	4.02019	3.79112	2.9434	4.27087	4.36419	4.08722	3.55496	4.79563	3.78081
LAR_RS05220	1047954..1048824	-	289	WP_003667765.1	LAR_0919	accD	acetyl-CoA carboxylase carboxyltransferase subunit beta	carbon metabolism	34	31	27	20	27	16	41	24	23	16	14	15	21	17	26	26	19	23	23	16	23	27	14	22	4.75206	4.67137	4.5083	4.36431	4.96181	4.13682	5.23954	4.59794	4.51643	3.97068	4.05443	4.10022	4.43124	4.25777	4.49224	5.09373	4.40458
LAR_RS05225	1048799..1050170	-	456	WP_003667763.1	LAR_0920	accC	acetyl-CoA carboxylase biotin carboxylase subunit	carbon metabolism	70	47	43	51	36	27	62	51	48	45	20	23	30	32	38	28	55	35	40	29	24	41	30	33	5.76608	5.25235	5.15589	5.67159	5.36522	4.85791	5.82319	5.65352	5.54462	5.40198	4.54271	4.68734	4.92561	5.13452	5.01934	5.19762	5.89272
LAR_RS05230	1050178..1050613	-	144	WP_003667761.1	LAR_0921	fabZ	beta-hydroxyacyl-ACP dehydratase	cell wall	23	21	15	13	13	8	15	15	13	11	10	8	7	10	11	10	14	15	13	6	10	8	9	7	4.21354	4.1362	3.71015	3.78006	3.95637	3.21659	3.85359	3.95518	3.741	3.47134	3.60332	3.26512	2.97418	3.54409	3.3361	3.78128	3.98813
LAR_RS05235	1050605..1051058	-	150	WP_003667760.1	LAR_0922	accB	acetyl-CoA carboxylase biotin carboxyl carrier protein subunit	carbon metabolism	19	23	18	16	18	8	20	18	17	12	6	7	10	13	13	10	14	19	12	7	13	17	14	14	3.95418	4.26029	3.95469	4.05979	4.39981	3.21659	4.24346	4.20263	4.10241	3.58599	2.9434	3.09375	3.43259	3.89377	3.55496	3.78128	3.98813
LAR_RS05240	1051064..1052297	-	410	WP_003667758.1	LAR_0923	fabF	beta-ketoacyl-[acyl-carrier-protein] synthase II	cell wall	84	93	80	73	62	72	80	62	61	39	62	48	45	39	44	35	47	38	42	28	29	43	35	47	6.02469	6.21808	6.03272	6.18044	6.13474	6.24151	6.18517	5.93019	5.88379	5.20077	6.13243	5.71927	5.49466	5.41253	5.22477	5.51167	5.67008
LAR_RS05245	1052307..1053042	-	244	WP_003667757.1	LAR_0924	fabG	beta-ketoacyl-ACP reductase	cell wall	37	51	42	42	37	31	50	39	21	26	15	14	21	23	43	31	26	28	28	13	16	31	22	23	4.8697	5.36722	5.12291	5.39754	5.40381	5.05078	5.51895	5.27529	4.39118	4.63528	4.14816	4.00668	4.43124	4.67406	5.1925	5.34065	4.83863
LAR_RS05250	1053025..1053976	-	316	WP_003667755.1	LAR_0925	fabD	ACP S-malonyltransferase	cell wall	151	127	84	107	78	90	131	88	86	75	65	54	70	72	67	73	101	86	77	51	42	70	58	55	6.86091	6.66241	6.10206	6.72574	6.46173	6.55962	6.88893	6.42842	6.3722	6.12523	6.19965	5.88615	6.12062	6.28145	5.81812	6.55565	6.75847
LAR_RS05255	1053975..1054218	-	80	WP_003674025.1	LAR_0926	acpP	acyl carrier protein	cell wall	219	191	169	205	170	174	173	149	138	102	107	85	94	90	112	133	187	166	138	96	79	82	74	74	7.39343	7.24637	7.10002	7.65723	7.57683	7.50331	7.28718	7.18129	7.04788	6.56335	6.91102	6.53173	6.54062	6.59966	6.54907	7.41418	7.64101
LAR_RS05260	1054237..1055212	-	324	WP_003667751.1	LAR_0927	fabH	3-oxoacyl-ACP synthase III	cell wall	879	836	617	679	570	609	637	570	566	498	389	375	406	356	406	522	608	497	559	350	300	432	309	295	9.39191	9.36895	8.96061	9.38002	9.31695	9.30497	9.16095	9.10957	9.07575	8.83875	8.76447	8.66098	8.63941	8.57238	8.39586	9.38048	9.33703
LAR_RS05265	1055231..1055678	-	148	WP_003663667.1	LAR_0928	fabT	MarR family transcriptional regulator / transcriptional repressor of fatty acid synthesis	transcription factor	325	320	243	265	217	224	202	213	184	171	131	120	152	129	161	188	202	183	187	101	96	155	114	111	7.96014	7.98704	7.62075	8.02597	7.92736	7.86594	7.50943	7.69384	7.46019	7.30261	7.20078	7.02468	7.22803	7.11453	7.06794	7.911	7.75179
LAR_RS05270	1055764..1056211	-	148	WP_003667749.1	LAR_0929	fabA	beta-hydroxyacyl-ACP dehydratase	cell wall	125	142	104	162	107	148	119	93	80	76	57	38	44	54	69	111	127	88	111	63	38	50	27	22	6.59087	6.82197	6.40614	7.31949	6.91335	7.27121	6.75155	6.50725	6.26917	6.14407	6.01292	5.38943	5.46296	5.87258	5.85981	7.15498	7.08621
LAR_RS05275									18	12	11	7	8	10	7	10	6	16	8	12	11	8	18	5	5	10	7	3	12	9	7	14	3.88134	3.3891	3.30223	2.97429	3.31288	3.50714	2.86383	3.41599	2.74621	3.97068	3.31077	3.79917	3.5579	3.25275	3.98994	2.88257	2.65771
LAR_RS05280	1056535..1057615	+	359	WP_003667748.1	LAR_0930	xerS	tyrosine recombinase XerS	DNA repair	211	218	224	206	186	196	154	107	90	128	96	88	124	123	162	191	154	119	135	63	61	83	69	48	7.34007	7.43595	7.50391	7.66421	7.70595	7.67418	7.12047	6.70748	6.43701	6.88783	6.75589	6.58124	6.93647	7.04632	7.07681	7.93375	7.36245
LAR_RS05290	1059770..1060625	+	284	WP_011953475.1	LAR_0932		patatin family protein / predicted esterase of the alpha-beta hydrolase superfamily		383	434	396	314	249	284	235	196	177	235	159	146	182	157	269	152	189	168	144	69	70	145	99	123	8.19617	8.42517	8.32245	8.26988	8.12505	8.20703	7.72663	7.57444	7.40456	7.75879	7.47851	7.30564	7.48631	7.39607	7.80416	7.60576	7.65628
LAR_RS05295	1060641..1061289	+	215	WP_003663651.1	LAR_0933		integrase	parasitic element	287	301	249	189	155	171	188	146	122	154	91	97	154	108	172	152	178	142	100	69	53	106	79	89	7.78152	7.89909	7.65576	7.54059	7.4443	7.47836	7.4064	7.15215	6.87152	7.15256	6.67946	6.72032	7.24677	6.86021	7.1626	7.60576	7.57022
LAR_RS05300	1061397..1062288	+	296	WP_003667741.1	LAR_0934		permease of the drug/metabolite transporter (DMT) superfamily	transport	5427	4795	4575	3845	4031	4887	2565	2469	2057	1185	1068	1031	1226	1094	1646	1786	2082	1914	658	495	478	4372	4244	5923	12.0163	11.8871	11.8485	11.8797	12.1371	12.3074	11.1687	11.2225	10.9355	10.0876	10.2194	10.1178	10.2314	10.1895	10.412	11.1536	11.1113
LAR_RS05305	1062471..1064082	+	536	WP_003667418.1	LAR_0935		transposase	parasitic element	3370	4008	3743	4032	3475	4138	3861	3698	4314	3450	3220	3240	2569	2491	3468	2775	3056	2927	2907	2002	1748	2812	2096	2045	11.3291	11.6285	11.559	11.9482	11.923	12.0674	11.7585	11.8051	12.0036	11.6284	11.8108	11.7689	11.298	11.3759	11.4866	11.7891	11.6647
LAR_RS05315	1065607..1066297	-	229	WP_003667738.1	LAR_0936	narI	nitrate reductase subunit gamma	energy metabolism	2601	2184	2260	1621	1456	1889	1939	1662	1421	707	644	670	560	437	668	1208	1687	1787	680	680	802	654	874	2053	10.9556	10.753	10.8315	10.6342	10.6685	10.9365	10.7652	10.6517	10.4022	9.34338	9.49044	9.49668	9.10236	8.86744	9.11254	10.5898	10.8079
LAR_RS05320	1066289..1066868	-	192	WP_012390566.1	LAR_0937	narJ	nitrate reductase molybdenum cofactor assembly chaperone	energy metabolism	2044	1898	1779	1309	1211	1463	1627	1338	1183	549	478	564	433	394	638	910	1142	1245	449	424	549	602	865	2047	10.6081	10.5506	10.4864	10.326	10.4029	10.5681	10.5123	10.3391	10.1379	8.97912	9.06109	9.24859	8.73207	8.71833	9.04637	10.1814	10.2454
LAR_RS05325	1066860..1068420	-	519	WP_003667734.1	LAR_0938	narH	nitrate reductase subunit beta	energy metabolism	3719	3033	3315	2291	1910	2279	2842	2214	2065	786	785	1017	818	693	1146	1201	1616	1663	561	472	527	1281	1793	4390	11.4712	11.2265	11.3839	11.133	11.0599	11.2072	11.3165	11.0653	10.9411	9.49598	9.77571	10.0981	9.6482	9.53152	9.89014	10.5814	10.7459
LAR_RS05330	1068409..1072075	-	1221	WP_003667732.1	LAR_0939	narG	nitrate reductase alpha subunit (HMPREF0536_0922)	energy metabolism	7403	5898	6262	4490	3731	4359	3903	2856	2735	1141	985	1412	1578	1459	2381	1604	1910	1692	467	397	515	7936	10367	17836	12.4642	12.1857	12.3013	12.1034	12.0256	12.1425	11.7741	11.4324	11.3463	10.0331	10.1028	10.5711	10.5953	10.6045	10.9443	10.9986	10.9869
LAR_RS05335	1072220..1073240	+	339	WP_003667730.1	LAR_0940	moeB	molybdopterin biosynthesis protein MoeB	cofactor synthesis	704	608	565	391	372	384	220	158	167	132	106	118	169	140	196	104	101	109	72	59	63	1410	1412	1799	9.07215	8.91034	8.83386	8.58537	8.70249	8.64097	7.63193	7.26533	7.32117	6.93185	6.89759	7.00062	7.38001	7.23177	7.34981	7.06169	6.75847
LAR_RS05340	1073236..1073734	+	165	WP_003667728.1	LAR_0941	moaB	molybdopterin biosynthesis protein MoaB	cofactor synthesis	649	586	612	402	363	412	316	285	301	249	203	230	197	217	328	191	249	255	243	198	295	1232	1129	1291	8.95502	8.85728	8.94889	8.62529	8.66725	8.74226	8.15214	8.11218	8.16706	7.8419	7.82921	7.95797	7.59996	7.86063	8.08909	7.93375	8.05232
LAR_RS05345	1073723..1074941	+	405	WP_003667726.1	LAR_0942	moeA	molybdopterin biosynthesis protein MoeA	cofactor synthesis	1692	1545	1567	996	898	1076	968	850	813	601	492	580	555	556	793	527	642	717	592	514	759	2257	2483	3130	10.3357	10.254	10.3035	9.93206	9.97188	10.1251	9.76381	9.68522	9.59739	9.10943	9.10266	9.28888	9.08944	9.21423	9.35961	9.39421	9.41542
LAR_RS05350	1074919..1075408	+	162	WP_003667725.1	LAR_0943	mobB	molybdopterin-guanine dinucleotide biosynthesis protein MobB	cofactor synthesis	1043	924	969	696	745	813	699	585	581	405	347	363	386	340	484	401	461	530	384	336	420	1077	1131	1561	9.63837	9.51314	9.61078	9.41564	9.7027	9.72121	9.29473	9.14698	9.11341	8.54125	8.60003	8.61418	8.56672	8.50622	8.64869	9.00069	8.93844
LAR_RS05355	1075407..1075980	+	190	WP_003667723.1	LAR_0944	mobA	molybdopterin-guanine dinucleotide biosynthesis protein MobA	cofactor synthesis	699	732	679	488	471	570	436	404	429	258	249	274	269	242	347	277	359	408	269	264	291	733	769	1099	9.06189	9.1776	9.09849	8.90433	9.04219	9.20965	8.61515	8.61404	8.67678	7.8929	8.12271	8.20958	8.04737	8.0173	8.17004	8.46823	8.57849
LAR_RS05360	1075969..1076254	+	94	WP_003667721.1	LAR_0945		hypothetical protein		530	515	447	362	371	456	342	317	303	197	185	167	190	167	260	237	281	310	241	192	238	517	557	684	8.66345	8.67138	8.49671	8.47449	8.69862	8.88833	8.26583	8.26518	8.17658	7.50561	7.69587	7.49837	7.54803	7.48464	7.75529	8.24392	8.22612
LAR_RS05365	1076404..1077460	+	351	WP_012390567.1	LAR_0946	nreB(2C)	\two component sensor histidine kinase regulating nitrate reductase (cytoplasmic, redox-sensing)\""	transcription factor	2509	2651	2328	2359	2097	2204	3747	3904	3382	4754	3510	3457	2556	2502	2622	2231	2590	2824	3521	2619	3118	5933	4876	3945	10.9037	11.0324	10.8742	11.1752	11.1946	11.1589	11.7152	11.8833	11.6525	12.0908	11.9351	11.8624	11.2907	11.3823	11.0833	11.4744	11.4261
LAR_RS05370	1077452..1078106	+	217	WP_003667719.1	LAR_0947	nreC	two component response regulator of nitrate reductase genes	transcription factor	1643	1680	1553	1501	1436	1452	2199	2196	2142	2671	2157	2075	1589	1661	1793	1412	1772	1956	2230	1785	2539	4501	3721	3332	10.2933	10.3747	10.2906	10.5233	10.6486	10.5572	10.9466	11.0535	10.9939	11.2593	11.2329	11.1262	10.6053	10.7915	10.5354	10.8147	10.8788
LAR_RS05375	1078201..1078474	+	90	WP_003667718.1	LAR_0948		hypothetical protein		476	390	420	261	245	301	259	195	152	163	132	104	152	149	173	128	180	173	83	64	99	480	431	553	8.50882	8.27142	8.40709	8.00412	8.10177	8.29062	7.86629	7.5671	7.18628	7.23394	7.21168	6.81993	7.22803	7.32107	7.17091	7.35922	7.58625
LAR_RS05380	1078479..1079448	+	322	WP_003667717.1	LAR_0949		hypothetical protein		1381	1300	1200	806	769	913	706	698	559	487	381	345	404	453	509	411	612	607	301	212	341	1225	1168	1619	10.0429	10.0051	9.91889	9.62704	9.74838	9.88838	9.30908	9.40136	9.05783	8.8066	8.73456	8.541	8.6323	8.9192	8.72117	9.03615	9.34648
LAR_RS05385	1079452..1080358	+	301	WP_003663626.1	LAR_0950		hypothetical protein		1836	1623	1782	1252	1178	1534	1170	1055	918	692	644	546	611	524	744	682	968	1076	516	460	542	1454	1452	1896	10.4534	10.325	10.4889	10.2618	10.3631	10.6364	10.0369	9.99658	9.77241	9.31249	9.49044	9.20187	9.22789	9.12886	9.26773	9.7657	10.0071
LAR_RS05390	1080418..1081612	-	397	WP_003667716.1	LAR_0951	narK	nitrite extrusion protein (nitrate / nitrite antiporter)	transport	4098	2860	2893	2058	2039	2349	1606	1391	1438	791	716	834	1185	1029	1362	763	887	918	414	360	461	5697	7632	12219	11.6112	11.1418	11.1876	10.9783	11.1541	11.2508	10.4935	10.3951	10.4193	9.50511	9.64314	9.81217	10.1824	10.1012	10.139	9.92743	9.88119
LAR_RS05395	1081658..1081904	-	81	WP_003667715.1	LAR_0952	moaD	molybdenum cofactor biosynthesis protein D	cofactor synthesis	522	380	423	277	279	306	146	137	179	68	76	100	151	121	170	61	61	64	18	18	33	950	1084	1777	8.64156	8.23407	8.41732	8.08963	8.28861	8.31432	7.04408	7.06102	7.42067	5.986	6.42237	6.76386	7.21857	7.02285	7.14584	6.29958	6.03971
LAR_RS05400	1081903..1082305	-	133	WP_035161426.1	LAR_0953	moaE	molybdenum cofactor biosynthesis protein E	cofactor synthesis	759	610	598	366	358	372	252	219	246	141	110	150	203	175	251	61	62	65	38	27	31	1466	1721	2927	9.18048	8.91507	8.91558	8.4903	8.64728	8.59528	7.82693	7.73372	7.87708	7.02625	6.95059	7.34439	7.64302	7.55177	7.70471	6.29958	6.06281
LAR_RS05405	1082435..1082885	+	149	WP_003667713.1	-		flavodoxin		74	83	67	30	38	38	41	25	30	44	31	34	41	31	49	28	15	25	16	15	15	173	139	189	5.84481	6.05629	5.78115	4.92574	5.44138	5.33647	5.23954	4.65445	4.88497	5.37033	5.15285	5.23301	5.36348	5.09004	5.3761	5.19762	4.08159
LAR_RS05410	1082877..1083873	+	331	WP_035164271.1	-		iron(III) ABC transporter permease component	metal homeostasis	293	298	258	192	161	165	159	163	113	183	168	138	168	128	173	115	145	137	89	86	96	450	447	593	7.81123	7.8847	7.70673	7.56319	7.49878	7.42712	7.16624	7.30999	6.76195	7.39986	7.55751	7.22487	7.3715	7.10338	7.17091	7.20571	7.27612
LAR_RS05415	1083869..1084646	+	258	WP_003667711.1	LAR_0955		iron(III) ABC transporter ATP-binding component	metal homeostasis	269	332	348	184	187	233	162	158	111	167	155	120	116	120	187	103	146	172	111	101	104	359	390	498	7.68851	8.03994	8.13666	7.50212	7.71365	7.92253	7.19303	7.26533	6.73642	7.26868	7.44196	7.02468	6.84107	7.01097	7.28242	7.04785	7.28597
LAR_RS05420	1084699..1085722	-	340	WP_003667710.1	LAR_0956		iron(III) ABC transporter substrate binding component	metal homeostasis	1460	1774	1603	1003	946	1022	1242	1270	1522	1382	1302	1576	1503	1372	1776	834	1095	1406	1517	1308	1591	2126	1766	1545	10.1231	10.4532	10.3363	9.94215	10.0469	10.0509	10.123	10.2639	10.5012	10.3093	10.505	10.7296	10.5251	10.5159	10.5216	10.0557	10.1848
LAR_RS05425	1085866..1086715	-	282	WP_003667709.1	-		integrase	parasitic element	1303	1607	1452	937	899	944	1314	1287	1524	1443	1170	1596	1451	1368	1660	770	985	1071	1129	914	913	1641	1252	1075	9.95911	10.3107	10.1936	9.84406	9.97348	9.93651	10.2043	10.2831	10.5031	10.3715	10.3509	10.7477	10.4743	10.5117	10.4242	9.94059	10.0322
LAR_RS05435	1088144..1089527	-	460	WP_003667706.1	LAR_0957		group II intron reverse transcriptase/maturase	parasitic element	144	130	122	72	80	91	105	106	102	117	104	92	141	131	144	64	71	79	72	47	68	116	87	118	6.79303	6.69576	6.63392	6.16081	6.49785	6.57539	6.57276	6.69406	6.61563	6.75934	6.87034	6.64472	7.12041	7.13657	6.90822	6.36798	6.25563
LAR_RS05440	1090121..1093790	-	1222	WP_041816918.1	LAR_0958	cmbA	\cell and mucus binding protein A, involved in adherence to epithelial cells and mucus\""	cell wall	9444	8210	8257	4979	4081	5032	5412	4818	5884	5915	5145	6212	8599	7604	7846	3248	3932	5088	5098	4103	5333	11135	9589	10151	12.8154	12.6628	12.7002	12.2525	12.1549	12.3496	12.2455	12.1867	12.4513	12.406	12.4867	12.7077	13.0406	12.9856	12.6642	12.0161	12.0283
LAR_RS05450	1095902..1096361	-	152	WP_003664118.1	LAR_0959		transposase	parasitic element	100	101	80	107	89	98	97	99	105	105	93	104	128	124	120	85	93	88	76	57	65	119	102	110	6.27268	6.3356	6.03272	6.72574	6.65004	6.68123	6.45968	6.59649	6.65703	6.60474	6.71052	6.81993	6.98191	7.05792	6.64758	6.77305	6.64056
LAR_RS05455	1096613..1097573	+	319	WP_003667700.1	LAR_0960		hypothetical protein		1879	1926	1800	1234	1130	1476	682	572	579	325	289	318	368	379	658	201	193	144	56	65	75	4234	4280	6086	10.4868	10.5718	10.5034	10.2409	10.3031	10.5808	9.25927	9.11462	9.10845	8.22472	8.33691	8.42375	8.49801	8.66247	9.09082	8.00708	7.68635
LAR_RS05460	1097588..1098020	+	143	WP_003667698.1	LAR_0961		hypothetical protein		794	843	721	478	530	614	356	264	266	127	141	154	168	154	270	126	110	97	26	43	35	1518	1600	2370	9.24541	9.38097	9.18492	8.87452	9.21215	9.31675	8.32353	8.00217	7.98938	6.87661	7.30621	7.38213	7.3715	7.3684	7.80949	7.33664	6.88053
LAR_RS05465	1099078..1099573	+	164	WP_003667697.1	-		CRP/FNR-family transcriptional activator with two conserved Cys	transcription factor	1098	1220	1097	1757	1449	1637	1312	1119	1188	502	514	559	738	679	906	834	678	330	238	130	129	496	509	700	9.71242	9.91357	9.78956	10.7503	10.6616	10.7301	10.2021	10.0815	10.144	8.85027	9.16566	9.23576	9.49992	9.50211	9.55152	10.0557	9.49402
LAR_RS05470	1099764..1099953	+	62	WP_003667696.1	LAR_0963		hypothetical protein		51	42	41	59	43	50	57	27	45	24	13	32	48	29	39	47	34	11	6	8	1	11	11	14	5.31906	5.09458	5.08915	5.87797	5.61585	5.72381	5.70411	4.76123	5.45357	4.52464	3.95418	5.14794	5.58577	4.99674	5.05568	5.92888	5.21374
LAR_RS05475	1099942..1100299	+	118	WP_003667694.1	LAR_0964		transposase	parasitic element	140	110	119	149	117	106	160	138	132	74	66	78	107	79	125	84	76	43	21	7	12	35	40	47	6.75276	6.45728	6.59837	7.1996	7.04123	6.79338	7.17523	7.07143	6.98425	6.10614	6.22138	6.40914	6.72561	6.41366	6.7059	6.75614	6.35256
LAR_RS05480	1100369..1101914	+	514	WP_003667693.1	LAR_0965		transposase	parasitic element	563	609	483	498	425	494	518	490	474	577	496	467	497	469	441	403	402	341	373	268	295	886	617	591	8.75038	8.91271	8.60817	8.93354	8.89422	9.00357	8.86319	8.89182	8.82035	9.05074	9.11432	8.97681	8.93051	8.96918	8.51481	9.00785	8.7413
LAR_RS05485	1102060..1103950	-	629	WP_003667691.1	LAR_0966		hypothetical protein		4498	4149	3466	3815	3141	3313	3600	3424	3273	3788	3232	3198	4416	3660	4283	2916	2794	2078	1870	999	960	2104	1463	1392	11.7455	11.6784	11.4482	11.8684	11.7773	11.7467	11.6575	11.694	11.6053	11.7632	11.8161	11.75	12.0793	11.9309	11.791	11.8606	11.5355
LAR_RS05490	1103950..1104256	-	101	WP_003667690.1	LAR_0967		hypothetical protein		543	407	422	464	337	349	388	377	344	465	346	375	526	429	501	294	274	189	151	82	87	218	174	186	8.69832	8.33278	8.41392	8.83173	8.5603	8.50345	8.44733	8.51451	8.35908	8.74006	8.59588	8.66098	9.01216	8.84084	8.69837	8.55393	8.18985
LAR_RS05495	1104535..1105345	+	269	WP_003667689.1	LAR_0968	thiM	hydroxyethylthiazole kinase	cofactor synthesis	596	584	603	656	547	630	861	842	930	709	613	792	587	578	708	545	701	685	690	479	492	583	621	533	8.83238	8.85236	8.92756	9.33038	9.25762	9.3538	9.59502	9.67159	9.79113	9.34745	9.41937	9.73771	9.17017	9.27012	9.1963	9.4426	9.54208
LAR_RS05500	1105337..1106156	+	272	WP_012390570.1	LAR_0969	thiD	hydroxymethylpyrimidine/phosphomethylpyrimidine kinase	cofactor synthesis	447	431	459	414	351	352	657	624	662	562	438	601	508	464	594	373	453	476	474	359	414	427	457	434	8.41839	8.41519	8.53483	8.66762	8.61887	8.51577	9.20548	9.23993	9.30139	9.01281	8.93526	9.34011	8.96203	8.95375	8.94348	8.89647	8.91323
LAR_RS05505	1106152..1106800	+	215	WP_003667687.1	LAR_0970	thiE	thiamine phosphate synthase	cofactor synthesis	552	573	545	547	451	468	759	717	782	724	650	802	682	601	797	508	552	721	767	571	641	771	742	592	8.72198	8.82499	8.78198	9.06867	8.97971	8.92572	9.41336	9.44005	9.54138	9.37761	9.5038	9.75579	9.38623	9.32632	9.36685	9.34132	9.19785
LAR_RS05510	1106875..1108135	-	419	WP_003667685.1	LAR_0971	eriC	chloride channel protein	transport	1544	1430	1428	1571	1362	1489	1321	1261	1116	1262	980	1017	1101	1015	1431	1162	1441	1428	1356	1015	950	1283	1147	1214	10.2037	10.1425	10.1696	10.589	10.5723	10.5935	10.2119	10.2537	10.0539	10.1783	10.0955	10.0981	10.0764	10.0814	10.2103	10.5338	10.5807
LAR_RS05515	1108292..1110599	-	768	WP_003667683.1	LAR_0972	agl3	alpha-glucosidase	carbon metabolism	801	658	618	435	381	441	514	486	642	497	469	693	780	685	749	320	441	539	481	368	550	1009	839	967	9.25805	9.02413	8.96294	8.73883	8.7369	8.84018	8.85203	8.88002	9.2572	8.83586	9.03372	9.54531	9.57967	9.51479	9.27738	8.67587	8.87458
LAR_RS05520	1110743..1111385	+	213	WP_035164274.1	LAR_0973		predicted phosphatidic acid phosphatase type 2/haloperoxidase		355	560	538	374	413	448	593	483	506	488	494	472	390	370	492	264	452	415	312	276	312	477	368	382	8.08703	8.79195	8.76337	8.52141	8.85299	8.86285	9.05788	8.87111	8.9144	8.80955	9.1085	8.99214	8.58155	8.62789	8.67229	8.39908	8.91005
LAR_RS05525	1111557..1111746	+	62	WP_003667102.1	LAR_0974		hypothetical protein		9	14	13	11	10	14	10	14	15	12	14	11	13	18	21	7	9	7	9	4	4	10	6	13	2.97606	3.59169	3.52056	3.55802	3.60547	3.95585	3.31769	3.86227	3.93299	3.58599	4.05443	3.68303	3.77993	4.33604	4.1993	3.31099	3.40034
LAR_RS05530	1111735..1112092	+	118	WP_003667088.1	LAR_0975		transposase	parasitic element	46	36	40	40	31	38	43	48	47	58	46	46	50	38	60	36	37	32	30	23	20	29	25	23	5.17412	4.87921	5.05459	5.32886	5.15513	5.33647	5.30647	5.56785	5.5149	5.76044	5.70893	5.65906	5.64346	5.37595	5.6619	5.55143	5.33258
LAR_RS05535	1112158..1113688	+	509	WP_003667087.1	LAR_0976		transposase	parasitic element	484	432	371	382	359	369	443	444	448	541	473	378	409	402	458	297	319	314	317	231	246	659	490	440	8.5328	8.41852	8.22868	8.55186	8.6513	8.58363	8.63807	8.74991	8.73915	8.95798	9.04595	8.67245	8.65	8.74727	8.56924	8.56853	8.40854
LAR_RS05540									517	163	374	561	313	161	273	364	198	233	149	198	345	149	312	189	134	239	88	273	431	235	203	4294	8.62771	7.0193	8.24026	9.10506	8.454	7.39192	7.94192	8.46403	7.56541	7.74651	7.38534	7.74277	8.40516	7.32107	8.01721	7.91863	7.16306
LAR_RS05545									99831	25712	28114	75890	53986	34555	69705	49349	75683	41699	16559	59244	100935	80957	65383	44210	61189	103018	10652	51347	102514	69954	37628	160324	16.2173	14.3096	14.4676	16.1822	15.8802	15.129	15.9323	15.5429	16.1361	15.2234	14.1729	15.9611	16.5935	16.3977	15.7229	15.7825	15.9879
LAR_RS05550									99356	19179	20703	55271	55302	31976	55189	42276	59706	37054	15331	47943	82513	64895	45982	42965	52120	110954	9779	52697	109667	72517	28739	153131	16.2104	13.8867	14.0262	15.7248	15.9149	15.0171	15.5954	15.3197	15.794	15.053	14.0618	15.6557	16.3028	16.0787	15.215	15.7413	15.7564
LAR_RS05555	1119381..1119870	-	162	WP_003667086.1	LAR_0977		hypothetical protein		683	603	531	569	515	580	630	616	829	480	427	606	474	503	529	435	544	633	522	473	627	928	802	988	9.02855	8.89845	8.74452	9.12545	9.1708	9.2347	9.14504	9.22135	9.62547	8.78576	8.89864	9.35205	8.86229	9.06996	8.77665	9.11788	9.17683
LAR_RS05560	1119900..1120908	-	335	WP_003667085.1	LAR_0978		hypothetical protein		397	376	324	290	251	264	278	251	245	291	224	282	349	313	357	226	315	280	249	159	266	708	663	895	8.24779	8.21885	8.03395	8.15556	8.13655	8.10204	7.968	7.92962	7.87123	8.06586	7.97064	8.25096	8.42174	8.38719	8.21089	8.17559	8.39039
LAR_RS05565	1121094..1121376	-	93	WP_003667084.1	-		hypothetical protein		231	163	165	167	131	151	137	126	104	149	88	116	166	142	168	107	124	140	114	96	166	440	383	587	7.46995	7.0193	7.06572	7.36307	7.20311	7.29998	6.95301	6.94121	6.64336	7.10528	6.63157	6.97615	7.35433	7.2521	7.12889	7.10241	7.05198
LAR_RS05570	1121490..1122327	-	278	WP_003667083.1	LAR_0979	gpmB	phosphoglycerate kinase	carbon metabolism	35679	30098	32842	28251	25926	29311	21228	20550	25301	20291	18269	23239	22491	19114	19919	21609	27507	34881	26392	24380	34906	59389	53429	50353	14.7329	14.5369	14.6919	14.7566	14.822	14.8916	14.217	14.2791	14.5554	14.1842	14.3147	14.611	14.4276	14.3153	14.0082	14.7498	14.8344
LAR_RS05575	1122490..1123195	+	234	WP_003673269.1	LAR_0980	nagB	glucosamine-6-phosphate deaminase	carbon metabolism	293	281	249	175	146	158	221	209	227	259	243	234	276	258	301	143	189	167	163	127	138	371	319	283	7.81123	7.80032	7.65576	7.43018	7.35851	7.36495	7.63844	7.66662	7.76162	7.89846	8.08764	7.98274	8.0843	8.10931	7.96563	7.51817	7.65628
LAR_RS05580	1123191..1123752	-	186	WP_011953477.1	LAR_0981	fic	cell filamentation protein Fic	replication	217	168	164	117	105	103	169	148	138	191	163	151	244	199	211	108	104	117	96	67	68	194	163	188	7.38027	7.06256	7.05701	6.85348	6.88636	6.75233	7.25365	7.17164	7.04788	7.46123	7.51416	7.35392	7.90721	7.73626	7.45557	7.11574	6.80031
LAR_RS05585	1123753..1124167	-	137	WP_003667079.1	LAR_0982		Cro/CI-like transcriptional repressor	transcription factor	152	111	118	84	72	80	126	103	90	130	120	112	148	110	129	89	73	68	48	18	28	84	70	99	6.87035	6.47019	6.58632	6.38032	6.34762	6.3916	6.83327	6.65305	6.43701	6.91001	7.07515	6.92593	7.18982	6.88646	6.75092	6.8388	6.29519
LAR_RS05590	1124276..1126535	-	752	WP_003667077.1	LAR_0983	yhcR	bifunctional metallophosphatase/5'-nucleotidase	nucleotide metabolism	10803	10897	10779	9344	7546	8485	5905	5012	6010	5374	4672	6290	10653	9545	11152	5343	5714	5769	2682	1569	1587	3730	2989	3495	13.0094	13.0712	13.0847	13.1606	13.0415	13.1033	12.3713	12.2436	12.4818	12.2677	12.3476	12.7257	13.3496	13.3135	13.1714	12.7341	12.5674
LAR_RS05595	1126722..1127418	+	231	WP_003667076.1	LAR_0984		hypothetical protein		1486	1335	1489	1079	995	1182	1055	970	1138	934	925	1059	1321	1154	1562	769	879	1195	808	710	1079	1483	1396	1544	10.1485	10.0434	10.2299	10.0474	10.1197	10.2606	9.88783	9.87552	10.082	9.74455	10.0122	10.1564	10.339	10.2665	10.3365	9.93872	9.86814
LAR_RS05600	1128057..1131159	-	1033	WP_003667074.1	LAR_0985	sbcC	chromosome segregation protein SMC	replication	595	586	590	420	369	428	487	423	390	397	301	281	337	294	454	304	374	410	317	234	243	463	348	453	8.82996	8.85728	8.89619	8.68833	8.69084	8.7971	8.77436	8.68018	8.53963	8.51254	8.39543	8.24585	8.37142	8.29712	8.55662	8.60205	8.63739
LAR_RS05605	1131160..1132279	-	372	WP_003667073.1	LAR_0986	sbcD	exonuclease sbcCD subunit D	replication	147	114	157	107	85	106	88	86	59	90	72	68	85	92	124	70	80	89	64	46	57	127	118	130	6.82251	6.50824	6.99456	6.72574	6.58437	6.79338	6.32087	6.39565	5.83653	6.38481	6.3453	6.2137	6.39706	6.63105	6.69442	6.49577	6.42568
LAR_RS05610	1132626..1133403	-	258	WP_003667070.1	LAR_0988		hypothetical protein		1889	1842	1973	1508	1481	1595	1182	1115	1086	1041	850	917	1012	907	1348	1088	1357	1412	1270	892	929	1706	1332	1478	10.4944	10.5075	10.6357	10.53	10.6931	10.6926	10.0517	10.0763	10.0146	9.90086	9.89036	9.9489	9.9549	9.9193	10.1241	10.4389	10.4941
LAR_RS05615	1133499..1134375	-	291	WP_011953479.1	-		helicase		358	452	397	293	221	272	266	234	258	270	227	223	264	236	338	192	240	251	221	126	147	254	170	254	8.09912	8.48363	8.32608	8.17035	7.9536	8.14496	7.9046	7.82887	7.9455	7.95822	7.98975	7.91356	8.02041	7.98122	8.13226	7.94125	7.99941
LAR_RS05620	1134486..1136985	-	832	WP_003667067.1	-		DEAD/DEAH box helicase		1295	1369	1354	859	805	833	908	896	809	1078	823	717	918	880	1162	583	744	718	607	409	472	1040	793	870	9.95023	10.0797	10.0929	9.71881	9.81431	9.75623	9.6716	9.76116	9.59028	9.95119	9.84384	9.59436	9.8144	9.87575	9.91012	9.5397	9.62785
LAR_RS05625	1137049..1138942	-	630	WP_003667066.1	LAR_0989		hypothetical protein		557	468	430	275	246	272	379	382	310	628	407	291	478	454	449	213	276	285	309	212	228	565	443	527	8.73496	8.53367	8.44093	8.07921	8.10762	8.14496	8.41357	8.53347	8.20942	9.17272	8.82958	8.29614	8.87439	8.92238	8.54068	8.09042	8.20031
LAR_RS05630	1139251..1140043	-	263	WP_003667064.1	LAR_0990		hypothetical protein		413	426	349	362	290	325	316	270	272	267	211	191	233	179	233	252	296	240	247	160	196	330	203	194	8.30461	8.3984	8.14079	8.47449	8.34422	8.40096	8.15214	8.03447	8.02144	7.94217	7.88474	7.69109	7.84094	7.58421	7.59788	8.33217	8.30091
LAR_RS05635	1140063..1140864	-	266	WP_003667062.1	LAR_0991		XRE-family transcription regulator	transcription factor	348	335	301	285	187	263	224	188	192	228	189	145	204	179	188	198	228	223	210	127	161	244	135	164	8.0584	8.05287	7.92814	8.13056	7.71365	8.09659	7.6578	7.51464	7.52125	7.71536	7.72659	7.29578	7.65007	7.58421	7.29007	7.98547	7.92571
LAR_RS05640	1141057..1141315	-	85	WP_003667061.1	-		hypothetical protein		252	218	199	81	85	79	147	132	95	296	275	183	382	320	372	60	91	87	109	64	64	442	315	261	7.5948	7.43595	7.33418	6.32849	6.58437	6.37367	7.05385	7.00779	6.51414	8.09035	8.2655	7.62967	8.55173	8.419	8.27007	6.27604	6.60952
LAR_RS05645	1141393..1142797	-	467	WP_003667060.1	LAR_0992		amino acid transport protein (possible S-methylmethionine:proton symporter)	transport	17	23	22	9	8	20	20	20	17	19	16	12	31	15	32	14	18	9	8	7	10	10	17	12	3.80463	4.26029	4.22718	3.29548	3.31288	4.44226	4.24346	4.34678	4.10241	4.204	4.23618	3.79917	4.97138	4.08722	4.77973	4.23641	4.33035
LAR_RS05650	1142789..1143722	-	310	WP_003667059.1	LAR_0993	mmuM	homocysteine S-methyltransferase	sulfur metabolism	14	12	12	13	11	5	19	10	11	12	10	8	13	11	21	2	7	11	5	3	5	12	11	6	3.54647	3.3891	3.41552	3.78006	3.73216	2.62875	4.17346	3.41599	3.51948	3.58599	3.60332	3.26512	3.77993	3.6703	4.1993	1.82776	3.07629
LAR_RS05655	1144166..1144592	-	141	WP_003667058.1	-		hypothetical protein		44	52	30	43	31	54	43	44	45	47	44	44	50	37	45	30	48	34	23	15	20	41	24	32	5.11181	5.39456	4.65395	5.43069	5.15513	5.83281	5.30647	5.44508	5.45357	5.46326	5.64605	5.59623	5.64346	5.33841	5.25633	5.29454	5.69986
LAR_RS05660	1144883..1145852	+	322	WP_003667057.1	LAR_0994		integrase	parasitic element	7103	7772	7470	5079	5028	5919	6629	6529	7746	5970	5437	6490	4686	4396	6235	4324	5653	6960	5882	5147	6278	9365	8431	8160	12.4045	12.5837	12.5557	12.2812	12.4559	12.5838	12.5381	12.625	12.8478	12.4194	12.5664	12.7709	12.1649	12.1951	12.3327	12.4288	12.5519
LAR_RS05665	1145853..1146771	-	305	WP_003667055.1	LAR_0995		hypothetical protein		258	284	233	202	193	211	294	286	265	262	233	226	252	200	262	151	202	197	162	127	117	320	243	245	7.62857	7.81558	7.56043	7.63606	7.759	7.78007	8.04841	8.11722	7.98397	7.91501	8.02725	7.93276	7.95356	7.74346	7.7663	7.59629	7.75179
LAR_RS05670	1146859..1147618	-	252	WP_003667054.1	LAR_0996		ATPase AAA		64	88	69	80	64	73	72	70	64	80	49	57	57	66	86	61	52	52	50	20	30	79	75	96	5.63928	6.13945	5.82282	6.3108	6.1799	6.26115	6.03537	6.10257	5.95191	6.21705	5.79839	5.96287	5.82894	6.1576	6.17263	6.29958	5.8132
LAR_RS05675	1147622..1148834	-	403	WP_011953482.1	LAR_0997		integrase		81	93	70	76	64	61	98	75	71	68	71	74	64	66	89	59	74	41	47	30	42	130	133	164	5.97304	6.21808	5.84322	6.23775	6.1799	6.00576	6.47431	6.20071	6.09936	5.986	6.32537	6.33411	5.99328	6.1576	6.22143	6.25211	6.31457
LAR_RS05680	1149010..1150102	-	363	WP_003667051.1	LAR_0998		ATPase AAA		765	725	640	398	383	476	408	376	412	431	362	400	511	460	630	319	482	577	600	567	1155	4830	4628	6332	9.19182	9.16377	9.01331	8.6109	8.74443	8.95013	8.51964	8.51069	8.61859	8.63078	8.66093	8.75387	8.97051	8.94128	9.0282	8.67136	9.00258
LAR_RS05685	1150086..1151700	-	537	WP_003667049.1	LAR_0999		ATPase AAA		742	751	617	357	373	391	369	351	374	444	336	428	571	482	578	283	468	608	563	509	1201	5714	5219	7022	9.14786	9.21451	8.96061	8.45448	8.70636	8.66697	8.37511	8.41171	8.47936	8.67355	8.55368	8.85126	9.13037	9.00855	8.90417	8.49906	8.96014
LAR_RS05690	1152157..1152379	-	73	WP_003667045.1	-		hypothetical protein		17	15	20	14	16	17	13	17	17	21	18	16	13	15	21	17	20	8	8	6	4	9	6	4	3.80463	3.68322	4.09736	3.87945	4.2384	4.21945	3.66241	4.12477	4.10241	4.34092	4.39757	4.18807	3.77993	4.08722	4.1993	4.50295	4.47517
LAR_RS05695	1152941..1154960	-	672	WP_003667043.1	LAR_1000		NTPase KAP		519	617	485	410	400	455	506	430	459	431	344	385	381	349	462	352	435	363	350	248	251	467	292	300	8.63327	8.9315	8.61411	8.65365	8.80695	8.88517	8.82945	8.7038	8.77406	8.63078	8.58754	8.69886	8.54796	8.54381	8.58175	8.81305	8.85486
LAR_RS05700	1156370..1158029	-	552	WP_003667042.1	LAR_1001		hypothetical protein		1515	1551	1260	895	763	906	872	688	648	664	601	539	778	649	1016	596	681	576	504	325	326	454	351	406	10.1764	10.2596	9.98921	9.77797	9.7371	9.87729	9.61331	9.38057	9.2706	9.253	9.39089	9.18329	9.57597	9.43701	9.71663	9.57148	9.50038
LAR_RS05705	1158053..1158899	-	281	WP_003667041.1	LAR_1002	rfbD	NAD(P)-dependent oxidoreductase / dTDP-4-dehydrorhamnose reductase	nucleotide metabolism	530	493	471	248	223	234	254	244	192	272	241	175	327	279	399	132	169	148	117	86	61	146	147	186	8.66345	8.60856	8.57196	7.9307	7.96655	7.92869	7.83828	7.88898	7.52125	7.96883	8.07577	7.56551	8.32809	8.22182	8.37084	7.40335	7.49577
LAR_RS05715	1159974..1160211	-	78	WP_035164372.1	-	rfbB	\dTDP-glucose 4,6-dehydratase\""	nucleotide metabolism	661	454	420	113	114	95	141	149	105	322	231	146	416	300	298	86	118	133	144	88	93	587	429	483	8.9814	8.48998	8.40709	6.80373	7.00404	6.63682	6.99419	7.18129	6.65703	8.21139	8.01486	7.30564	8.67442	8.32617	7.95124	6.78977	6.98098
LAR_RS05720	1160230..1161232	-	333	WP_003667039.1	LAR_1004	epsA	LytR-CpsA-Psr family exopolysaccharide biosynthesis-associated transcriptional attenuator (homolog required for gut colonization in L. casei)	transcription factor	2610	1570	1484	376	362	326	495	492	350	1238	769	610	1593	1119	1044	285	426	397	433	257	340	2231	1605	1748	10.9606	10.2771	10.2251	8.52908	8.66328	8.40538	8.79781	8.89769	8.38395	10.1507	9.74604	9.36152	10.6089	10.2221	9.75581	8.50919	8.82477
LAR_RS05725	1161628..1162027	-	132	WP_003667038.1	LAR_1005		HxlR family transcriptional regulator / HypR transcriptional repressor homolog with one conserved Cys residue	transcription factor	2261	2012	1935	2083	1904	1798	2207	1915	2099	1873	1569	1739	1582	1428	1725	1623	1777	2088	1853	1386	1588	1919	1755	1649	10.7536	10.6347	10.6076	10.9957	11.0554	10.8653	10.9519	10.856	10.9646	10.7476	10.774	10.8715	10.5989	10.5736	10.4796	11.0156	10.8829
LAR_RS05730	1162132..1162657	-	174	WP_003667037.1	LAR_1006		hypothetical protein		2875	2385	2250	2854	2680	2231	3025	2519	2838	2209	1574	1785	1402	1175	1734	2112	2245	2782	2394	1473	1748	1268	967	1046	11.1	10.88	10.8251	11.4499	11.5484	11.1765	11.4065	11.2514	11.3996	10.9855	10.7786	10.9091	10.4248	10.2924	10.4871	11.3953	11.22
LAR_RS05735	1162791..1163967	-	391	WP_003667036.1	LAR_1007		transposase	parasitic element	842	699	642	543	532	543	515	483	402	425	366	421	484	427	565	391	441	427	315	210	251	372	310	379	9.32996	9.11117	9.0178	9.0581	9.21757	9.13976	8.85483	8.87111	8.58323	8.61061	8.67675	8.82752	8.89235	8.83411	8.87142	8.96433	8.87458
LAR_RS05740	1163966..1164365	-	132	WP_035167525.1	LAR_1008		transposase	parasitic element	240	207	181	183	154	166	156	121	149	147	112	113	149	141	168	112	125	101	89	56	63	79	80	77	7.52478	7.3617	7.19829	7.4943	7.43501	7.43579	7.13896	6.88328	7.15772	7.08592	6.97638	6.93865	7.19947	7.24197	7.12889	7.16783	7.06348
LAR_RS05745	1164480..1164723	-	80	WP_003667034.1	-		hypothetical protein		77	43	44	67	56	32	56	44	43	29	19	37	54	39	40	16	14	9	4	0	4	11	10	17	5.90117	5.12755	5.18814	6.05848	5.9901	5.09522	5.67907	5.44508	5.38951	4.78681	4.47197	5.35188	5.75235	5.41253	5.09112	4.41946	3.98813
LAR_RS05750	1164915..1165491	+	191	WP_003667032.1	LAR_1009		RNA polymerase sigma24 factor	transcription factor	4	5	5	2	3	6	8	2	2	3	2	2	5	2	5	3	1	2	2	2	7	11	10	8	2.01885	2.30702	2.33034	1.56542	2.12153	2.85238	3.03148	1.55323	1.53763	1.90771	1.69186	1.65694	2.56038	1.64752	2.36058	2.27046	1.04409
LAR_RS05755	1165500..1165737	+	78	WP_003667031.1	LAR_1010		hypothetical protein		273	261	252	391	397	384	298	296	327	266	239	220	184	182	292	268	261	303	193	172	264	342	302	426	7.7097	7.6943	7.67295	8.58537	8.79611	8.64097	8.06784	8.16663	8.28619	7.93678	8.06379	7.8941	7.50199	7.60806	7.92202	8.42071	8.11997
LAR_RS05760	1165778..1166291	-	170	WP_003667030.1	LAR_1011		hypothetical protein		781	781	763	473	478	551	492	447	507	572	534	506	590	538	737	357	512	777	708	629	696	1162	985	1181	9.22164	9.27093	9.26647	8.85939	9.06343	9.16082	8.78906	8.75961	8.91724	9.03821	9.22063	9.0923	9.17751	9.16683	9.25412	8.83336	9.08952
LAR_RS05765	1166337..1167840	-	500	WP_003667028.1	LAR_1012	glpK	glycerol kinase	carbon metabolism	1346	837	812	555	423	482	667	635	691	720	558	694	1131	955	864	427	558	792	758	572	707	1950	1997	2503	10.0059	9.37068	9.35612	9.08958	8.88743	8.96816	9.22723	9.2651	9.36315	9.36963	9.28396	9.54739	10.1151	9.99363	9.48314	9.09115	9.21343
LAR_RS05770	1167974..1168160	-	61	WP_003663508.1	LAR_1013	xylH	4-oxalocrotonate tautomerase	carbon metabolism	6634	4298	5508	3444	3618	3500	4029	4485	5595	5409	4816	5448	4602	3805	4887	2679	2940	4583	4279	4202	5309	11755	9091	11218	12.306	11.7293	12.1162	11.7209	11.9812	11.8259	11.8199	12.0834	12.3786	12.277	12.3914	12.5184	12.1388	11.9869	11.9813	11.7383	11.6089
LAR_RS05775	1168242..1170072	-	609	WP_003676754.1	LAR_1014		potassium transporter	transport	1588	1499	1534	1070	913	996	1920	2044	2117	3384	2746	2803	3477	3279	3290	1141	1295	1904	2231	2047	2688	4156	4117	3750	10.2442	10.2104	10.2728	10.0354	9.99575	10.0138	10.751	10.9501	10.9769	11.6006	11.5811	11.5599	11.7345	11.7723	11.4106	10.5075	10.4267
LAR_RS05780	1170210..1171614	+	467	WP_003667025.1	LAR_1015	pepDA	peptidase U34	proteostasis	1034	663	664	1196	991	1046	1146	950	952	657	543	655	650	591	863	1017	820	701	623	346	235	246	197	192	9.62589	9.03503	9.06632	10.1958	10.1139	10.0844	10.0071	9.8455	9.82482	9.23773	9.24471	9.46406	9.31701	9.30216	9.48147	10.3416	9.76801
LAR_RS05785	1171765..1172479	+	237	WP_003667023.1	LAR_1016		transposase	parasitic element	35	31	24	25	16	24	29	30	33	18	18	23	21	17	23	14	21	14	10	10	4	13	15	6	4.79235	4.67137	4.34628	4.67216	4.2384	4.69419	4.75568	4.90791	5.01803	4.13034	4.39757	4.68734	4.43124	4.25777	4.3237	4.23641	4.54247
LAR_RS05790	1172508..1173327	+	272	WP_035167524.1	LAR_1017		integrase	parasitic element	56	47	44	50	33	47	63	57	57	38	33	35	38	27	43	35	41	23	25	16	21	20	26	19	5.45076	5.25235	5.18814	5.64359	5.24287	5.63628	5.84587	5.81096	5.78766	5.16432	5.24059	5.27373	5.25662	4.89699	5.1925	5.51167	5.47718
LAR_RS05795	1173864..1175532	-	555	WP_003667018.1	LAR_1018	ahpF	\alkyl hydroperoxide reductase F subunit , AhpC reductase\""	redox stress response	4335	4161	4469	2848	2601	3006	21725	19852	21559	15179	11316	17054	7813	7802	9974	30155	64978	67624	64232	63675	86686	78218	81259	70663	11.6923	11.6826	11.8147	11.4468	11.5052	11.6065	14.2504	14.2292	14.3245	13.7655	13.6237	14.1646	12.9023	13.0227	13.0104	15.2306	16.0746
LAR_RS05800	1175545..1176109	-	187	WP_003667015.1	LAR_1019	ahpC	\alkyl hydroperoxide reductase C subunit, peroxiredoxin\""	redox stress response	1653	1536	1653	1178	1088	1173	9084	7953	8820	5383	4062	6384	2661	2800	3302	16462	36227	37000	33683	37893	49832	30132	30781	27354	10.3021	10.2456	10.3805	10.174	10.2485	10.2496	12.9926	12.9096	13.0351	12.2701	12.1458	12.7471	11.3488	11.5445	11.4159	14.3573	15.2317
LAR_RS05805	1176209..1177091	-	293	WP_003673283.1	LAR_1020	sdaA	L-serine dehydratase alpha subunit	carbon metabolism	192	141	135	92	105	99	109	94	83	134	75	91	121	101	122	88	115	141	146	79	131	235	206	206	7.20481	6.81186	6.7786	6.51006	6.88636	6.69573	6.62615	6.52251	6.3216	6.95337	6.40348	6.62911	6.90143	6.7644	6.67119	6.82264	6.94413
LAR_RS05810	1177102..1177765	-	220	WP_003667012.1	LAR_1021	sdaB	L-serine dehydratase beta subunit	carbon metabolism	105	99	94	73	58	46	68	62	62	83	66	66	84	53	83	54	78	95	84	69	62	162	146	120	6.34218	6.3071	6.26209	6.18044	6.03994	5.60588	5.9542	5.93019	5.90686	6.26946	6.22138	6.17122	6.38019	5.84607	6.12213	6.1261	6.38958
LAR_RS05815	1177836..1178064	-	75	WP_003667009.1	LAR_1022		hypothetical protein		509	408	543	608	513	583	503	443	532	359	278	361	338	303	441	447	464	476	393	307	281	282	261	341	8.60527	8.33631	8.77669	9.22093	9.1652	9.24213	8.82089	8.74667	8.98654	8.36781	8.2811	8.60623	8.37568	8.34049	8.51481	9.15707	8.94778
LAR_RS05820	1178063..1178528	-	154	WP_003667008.1	LAR_1023		hypothetical protein		1510	1113	1177	1447	1374	1324	1292	1176	1343	903	737	949	976	736	1168	1049	1121	1159	939	632	611	724	585	779	10.1716	9.78129	9.891	10.4704	10.585	10.4241	10.1799	10.1531	10.3208	9.69592	9.68479	9.99834	9.90269	9.61825	9.91755	10.3863	10.2187
LAR_RS05825	1178896..1179166	-	89	WP_003667006.1	LAR_1024	rpsN	30S ribosomal protein S14	translation	1562	1142	1270	830	783	781	3433	4011	4075	4560	3898	4130	3272	2821	3157	1397	1643	1950	1783	1643	1973	3389	3086	3262	10.2204	9.81836	10.0006	9.66932	9.77438	9.66335	11.589	11.9223	11.9214	12.0308	12.0864	12.1189	11.6469	11.5553	11.3511	10.7993	10.7698
LAR_RS05830	1179311..1180190	-	292	WP_003667005.1	LAR_1025		metallophosphoesterase		631	412	325	221	188	224	213	193	195	236	174	184	335	290	244	225	309	418	443	321	453	1376	1195	1206	8.91453	8.35034	8.03838	7.76513	7.72131	7.86594	7.58552	7.55231	7.5435	7.76488	7.60788	7.63749	8.36285	8.27742	7.6641	8.16921	8.36272
LAR_RS05835	1180320..1181544	+	407	WP_011953486.1	LAR_1026	mdtG	multidrug transporter	transport	856	556	589	593	419	421	521	452	329	619	479	464	584	542	638	557	636	551	495	333	392	953	808	1076	9.35371	8.78163	8.89374	9.18495	8.87375	8.77337	8.8715	8.77562	8.29496	9.15193	9.0641	8.96753	9.16279	9.1775	9.04637	9.47397	9.40189
LAR_RS05840	1181564..1182266	+	233	WP_003667001.1	LAR_1027	ubiE	\bifunctional demethylmenaquinone methyltransferase/2-methoxy-6-polyprenyl-1,4-benzoquinol methylase\""	cofactor synthesis	603	540	534	541	451	405	514	440	327	445	367	340	381	366	548	523	599	571	526	390	417	625	560	604	8.84918	8.73961	8.75263	9.05278	8.97971	8.7176	8.85203	8.73689	8.28619	8.67678	8.68068	8.51999	8.54796	8.61224	8.82744	9.38324	9.31555
LAR_RS05845	1182690..1183830	+	379	WP_003666999.1	LAR_1028	metE2	5-methyltetrahydropteroyltriglutamate-- homocysteine methyltransferase	carbon metabolism	79	96	99	85	77	75	89	86	68	115	90	95	109	92	142	55	83	62	71	44	34	78	62	61	5.93755	6.26328	6.33591	6.39719	6.44333	6.29964	6.33697	6.39565	6.038	6.73469	6.66367	6.69056	6.75208	6.63105	6.88821	6.1522	6.47818
LAR_RS05850	1183847..1184591	+	247	WP_011953487.1	LAR_1029	mdh	cyclase / predicted metal-dependent hydrolase		25	34	41	30	31	39	34	26	23	34	31	36	23	25	46	19	28	17	20	4	3	6	11	13	4.3276	4.79963	5.08915	4.92574	5.15513	5.37303	4.97729	4.70883	4.51643	5.00858	5.15285	5.31334	4.55665	4.78983	5.28722	4.6567	4.94194
LAR_RS05855	1184652..1185552	-	299	WP_003666995.1	LAR_1030	menA	\1,4-dihydroxy-2-naphthoate polyprenyltransferase\""	cofactor synthesis	395	512	439	351	330	370	351	297	262	353	345	315	268	273	389	362	357	359	331	237	194	212	157	151	8.24052	8.66298	8.47073	8.4301	8.5301	8.58753	8.30318	8.17147	7.96761	8.34357	8.59172	8.41012	8.04202	8.19056	8.33433	8.85338	8.57045
LAR_RS05860	1185632..1186613	+	326	WP_003666994.1	LAR_1031	hepST	farnesyl pyrophosphate synthetase	cofactor synthesis	874	979	1074	987	914	1140	984	925	1051	630	684	792	598	577	930	732	808	725	463	297	296	336	304	358	9.38369	9.59644	9.75903	9.91898	9.99733	10.2084	9.78743	9.80706	9.9674	9.17729	9.57726	9.73771	9.19691	9.26762	9.58919	9.86765	9.74676
LAR_RS05865	1186659..1188678	-	672	WP_003666991.1	LAR_1032	lacZ	beta-galactosidase	carbon metabolism	76	47	50	54	48	45	65	44	49	36	44	34	39	49	52	42	32	44	41	25	20	36	34	57	5.88263	5.25235	5.36781	5.75248	5.77148	5.57483	5.89018	5.44508	5.57374	5.08855	5.64605	5.23301	5.29312	5.73491	5.45983	5.76942	5.12871
LAR_RS05870	1188687..1190610	-	640	WP_003666989.1	LAR_1033	lacS	PTS sugar transporter subunit IIA	transport	30	27	23	32	20	26	19	21	24	21	16	20	22	30	23	17	29	24	11	8	8	13	18	27	4.57861	4.48042	4.28796	5.01588	4.54496	4.80537	4.17346	4.41378	4.5752	4.34092	4.23618	4.49408	4.49531	5.04415	4.3237	4.50295	4.99095
[truncated: 858 more rows]
[truncated: 49 more columns]
